# Supplementary material for: Identify potential driver genes for PAX-FOXO1 fusion-negative rhabdomyosarcoma through frequent gene co-expression network mining
Source: Front Oncol. 2023 Jan 30;13:1080989. doi: 10.3389/fonc.2023.1080989 (PMC9924292; doi:10.3389/fonc.2023.1080989)
Supplement: Supplementary Table 1 — The 50 consensus modules. xlsx [file Table_1.xls]

## Sheet: rhabd_mods
Module 1	Module 2	Module 3	Module 4	Module 5	Module 6	Module 7	Module 8	Module 9	Module 10	Module 11	Module 12	Module 13	Module 14	Module 15	Module 16	Module 17	Module 18	Module 19	Module 20	Module 21	Module 22	Module 23	Module 24	Module 25	Module 26	Module 27	Module 28	Module 29	Module 30	Module 31	Module 32	Module 33	Module 34	Module 35	Module 36	Module 37	Module 38	Module 39	Module 40	Module 41	Module 42	Module 43	Module 44	Module 45	Module 46	Module 47	Module 48	Module 49	Module 50
C19orf45	ACOT4	CCNB1IP1	ADCY7	GSK3A	DSTYK	ARFIP2	ACTB	HEATR5A	IRF2	ABHD11	ACTN2	ADPRHL1	ALG5	ANGPT2	ARF1	ZNF160	ADAMTS10	DNTTIP1	ERGIC2	FXR2	ALG1	CCDC6	ARF4	ARFGAP3	BCAP29	ASB6	ANKRD27	AUP1	ATG14	CEP290	ACBD3	ALDOA	CHRNB2	ANKRD17	BBS7	AHCYL1	COX6B1	COPZ1	AP2S1	COL5A2	ELF1	CDK5RAP1	ADCY4	DCTPP1	C1orf105	COQ9	AP4B1	CNOT10	EDEM3
C14orf178	PELI1	OASL	GRM4	FKBP8	B3GALNT2	CARS	WFDC2	OR3A3	CXorf38	GPR39	ACTC1	CAMK2A	CDADC1	FLT1	MAGED2	ZNF667	CACNA1C	ABHD12	ALG10	TMEM11	BCAP31	SMAD1	PAX1	PITPNB	SGCE	CDK16	ZNF426	ABCB6	AP4S1	RDH16	ABHD13	ALKBH7	CELF3	DCAF5	FGFR1OP2	LRIG2	NDUFA7	C12orf57	CHMP2A	RIN2	WDR37	ACTR5	FHOD1	FXN	LRP8	C2orf50	HARS2	KCTD6	OPN3
GEN1	AP3M2	DHX58	KAT2B	SCAMP4	PIP5K1A	BRMS1	CFL1	USP25	UVRAG	TSC22D4	APOBEC2	CLSPN	CDC16	CD93	MAGED1	ZNF8	ENO3	ELMO2	MRPL42	PSMD3	ATP6AP1	GPR107	TXNDC15	CALU	CCDC126	NACC1	DPY19L3	SMYD5	STYX	LEMD3	AKAP11	ATP5G3	ELAVL3	BPTF	KIAA1033	RSBN1	EIF3K	MRPL51	SARS	LRP1	SEC23IP	CPNE1	CLCN5	DPM2	TNNT2	PITRM1	PAPD4	DCP1A	FIBCD1
ATAD2B	SNRNP200	TYMP	CYLD	AP1M1	RPS6KC1	PHF23	HNRNPAB	COL4A3BP	CTBS	GNB2	ARPP21	MYOM1	COG3	BCL6B	GORASP2	HNRNPH1	MYO18B	HM13	DENR	C1QBP	CDIPT	ABI1	AP3S1	EVI5	BPGM	UBA1	GPATCH1	ACTR1B	ZFYVE26	CCNT1	CUL5	MDH2	NOTCH2	DICER1	AASDH	STXBP3	NDUFB7	PFDN5	ATOX1	MMP2	AKAP11	CTNNBL1	SIPA1	POLR2C	ACTC1	AKTIP	MTMR12	PBRM1	NAPEPLD
CAMP	ARFGEF1	C19orf66	DOCK8	BTBD2	SCCPDH	FAM89B	HSD17B10	LYSMD3	GNPTAB	BCL7B	CACNA1S	MYOM2	ESD	CDH5	NRBP1	ZNF562	PSEN2	RPN2	METAP2	EFTUD2	ZDHHC7	ATL3	ATL3	MTMR2	HERPUD2	ADRM1	LSM14A	PCGF1	GMPR2	ETNK1	FBXL3	PPP2R1A	ACTL6B	EIF4G3	SLC35A1	ABI1	PSMD8	SLC25A3	LMAN2	RRBP1	MAPK14	DDX27	TCIRG1	POLR3K	MYL4	EPM2A	RBM22	QRICH1	PRKACB
CCDC18	CSPP1	IFIH1	LYST	AP2S1	TP53BP2	RELA	APEX2	SEL1L	JAK1	MEPCE	CASQ2	TXLNB	MED4	CXorf36	CLPTM1	HKR1	TNNT2	ADRM1	MRPS35	ERAL1	AMFR	EVI5	GOLPH3	AKAP11	HIBADH	APEX2	UBA2	TTC31	SCFD1	KRR1	MTMR6	TUFM	AP3B2	RABGAP1	ARID4A	ANKRD13C	RPL18	PCBP2	PSMD8	BICC1	SLK	DIDO1	AKNA	SF3B3	MYOG	SESN1	C2orf42	SETD2	HERPUD2
CCDC14	INTS8	MX1	CCPG1	ARMC6	IARS2	RRP8	PSMD2	SNX6	ANXA7	NUDCD3	CAV3	WDR76	PIBF1	DLL4	LRRC41	TCERG1	C1RL	AP1M1	YARS2	POLDIP2	ATP6V0D1	SAMD8	SEC31A	FERMT2	MKRN1	RBM42	ZFP82	EIF2B4	TRAPPC6B	PWP1	PRRC1	UQCRC1	CHGA	THOC2	EXOC1	ESCO1	UQCR11	PHB2	PSMB6	KIRREL	ABI1	RAE1	EML3	EFTUD2	TSPAN33	ADAMTS7	ZNF621	TOPBP1	VPS41
CCDC88A	PRKDC	NLRC5	OSTF1	PAF1	KCTD3	SF3B2	SLC35A4	DBT	CALCOCO2	SUMF2	CKM	KLHL31	SAP18	ESAM	SEC61A1	ZNF226	CDH15	DDOST	GPN3	PRPF8	CD81	FAM160B1	FERMT2	FIBCD1	PNPLA8	SF3A1	ZNF146	GTF3C2	ACTR10	RSRC2	SLC30A5	EIF3I	ERLIN2	ATRX	FAM149B1	SLC35A3	ATP5O	PPP1CC	SNF8	MRC2	RAB18	DHX35	MAP3K11	UBE2I	TTN	RWDD4	HACL1	WDR82	WASL
CCDC138	PTK2	OAS1	PHF11	PRKCSH	RFWD2	SLC3A2	EFTUD2	DUSP11	COQ10B	TAF6	HFE2	TRIM54	SUGT1	PCDH12	ERI3	ZNF431	CLSTN3	RALY	NUP37	PSMB6	CTSA	SAR1A	SCFD1	GOLGA5	TMEM106B	AP1M1	ZNF180	STAMBP	KLHDC2	SBNO1	ARL8B	OXA1L	SRRM4	METTL14	GGNBP2	ACADM	NDUFA11	MRPS35	EIF3I	AXL	CCDC6	PHF20	TNFRSF14	VCP	ENO3	UQCRC2	ZBTB40	IP6K2	OLIG2
CCNT2	TAF2	OAS3	HMGA2	AP3D1	UBE2Q1	EIF1AD	PPP1CA	GOLGA5	B3GNT2	TBL2	HRC	TRIM63	USPL1	PLVAP	TM9SF1	ZNF776	MYOG	TM9SF4	PPHLN1	TUBG1	GDE1	STAM2	GOLGA5	PRRC1	WASL	HCFC1	ZNF260	HTRA2	PPP2R5C	ZDHHC17	COL4A3BP	PRMT1	UXS1	RBM41	MED23	FAM76A	PRMT1	SARNP	TMEM147	ELK3	KIAA1279	TTI1	TNFRSF1B	SENP3	HSPB2	HSPA12B	TOR1AIP2	NEK4	2022-09-07
FANCM	DDHD2	APOL1	CCNDBP1	CCDC124	ADSS	SCYL1	PSME3	LMBRD1	RAP1A	WBSCR22	HSPB3	AMPD1	ABHD13	VWF	YIPF3	ZNF136	FITM1	B4GALT5	ZCRB1	TUFM	PSAP	CASC4	SEL1L	SEC24A	COG5	MLF2	ZNF45	RNF25	PSEN1	KDM5A	MAPK14	SLC25A3	MFAP2	STX17	CLK1	HIPK1	EIF3G	STRAP	SSR4	TNFRSF1A	SAMD8	IDH3B	PLCB2	TUFM	PSEN2
PMS1	HOOK3	APOL3	IGF2BP1	CSNK1G2	ARNT	AP2A2	SNRPB	PIGK	DAZAP2	C7orf26	IL17B	IL17B	CUL4A	MMRN2	KDELR2	ZNF558	RRBP1	OLIG1	ADIPOR2	DRG2	CAPZB	KCTD20	SLC30A5	2022-09-07	SYPL1	PES1	ZNF507	DGUOK	COQ6	NAA25	RNF6	MRPL37	SMAD3	NUFIP2	METTL14	MIER1	TMEM147	NDUFA9	SUPT4H1	SERPINH1	UEVLD
PRPF40A	MCPH1	APOL6	FBXL5	POLR2E	ATF6	DLGAP2	SSRP1	SCFD1	MBD2	CDK5	LDB3	MYBPC1	DIS3	TIE1	AP2M1	ZFP30	STAC3	TRPC4AP	DERA	GPS1	GRN	ACAP2	SLC39A9	SLC30A5	HBP1	RAB1B	ZNF529	IMP4	EAPP	NEDD1	FBXO28	STOML2	NSMAF	ZNF451	LCORL	SMAD2	UBA52
SASS6	MTMR9	EPSTI1	AKTIP	RBM42	GOLPH3L	DPAGT1	PPM1G	STYX	STX12	VKORC1L1	MEF2C	MYLPF	GTF2F2	TM4SF18	DDOST	ZNF146	C10orf71	YTHDF1	MRPL51	NKIRAS2	LAMP1	MIER1	EVI5	TM9SF2	RAB1A	SMARCB1	ZNF562	SMARCAL1	RBM23	SUDS3
SMC4	UBR5	IFI35	STX7	RUVBL2	POGK	PRPF19	RAB1B	HBP1	TXNDC11	ABCF2	MYH3	MYOT	IPO5	MYCT1	PPP1CA	ZNF569	ELK3	GORASP2	NDUFA9	TRAPPC1	TPP1	STX12	PLEKHA3	EIF2AK3	RAC1	TRIM28	ZNF317	COPS7B
TCERG1	ARMC1	IRF1	FBXO9	TMEM161A	POLR3C	RAB1B	SF3B3	MAPK14	UBE2A	YKT6	MYH8	TMEM182	RNF219	PECAM1	SDHAF2	ZNF180	MAML2	MLF2	PPP1CC	PSMD11	GRB2	UEVLD	PRRC1	RAB22A	DLD	SRM	ZNF585B
TOPBP1	E2F5	MX2	KIAA1468	XRCC1	PPP1R15B	SSSCA1	PCBP1	TMEM59	MFSD1	C7orf49	MYOM3	ATP1B4	TGDS	CD34	TOX4	ZNF470	CHRND	PES1	CCDC59	CANT1	TXNDC11	GOLPH3	CCDC126	MYNN	SNX13
XPO1	ELP3	OAS2	CMPK1	CLPP	TFB2M	DPF2	RALY	CCDC126	SERINC3	COPS6	MYOZ2	CACNA1S	TPP2	PDGFRB	PSMD3	ZNF529	PITPNC1	TOMM34	DIABLO	CHMP6	WDR1	PRKAA1
ZNF519	ERI1	FGD2	DENND4C	COPE	WDR26	HYOU1	CCT7	LAMP2	TINF2	EIF2AK1	MYPN	CASQ2	WBP4	ERG	TEX261	ZNF607	CHRNG	YKT6	EIF2B1	FN3KRP	ATP6V0E1	FCHO2
C5orf34	FNTA	RIPK3	SNX14	KHSRP	ZBTB41	ZDHHC5	PPP4C	TM2D1	ATP6AP2	ZC3HC1	SMPX	HFE2	KBTBD6	KDR	YIF1A	ZNF227	CHRNB1	EIF6	POP5	SAP30BP	ACP2	PLEKHA3
CENPE	INTS10	SP100	C6orf62	NR2F6	DAP3	ARFGAP2	DCTPP1	ITFG1	IFNAR1	AP4M1	SMYD1	HRC	MRPS31	APLNR	PSMD2	ZNF234	SHD	PIGU	PRKAB1	TACO1	ARAF	VPS4B
FANCL	PCM1	APOBEC3G	FAM120A	TRIM28	FAM20B	PSMD13	PRPF19	PSEN1	IFNGR1	TNPO3	SYNPO2L	MYL1	PCID2	ROBO4	RAB1B	ZNF419	FNDC5	NFS1	MAPKAPK5	SENP3	TINF2
KIAA1524	PHF20L1	CASP1	NCOA4	U2AF2	INTS7	TAF10	PSMD3	SEC22B	HEXA	POP7	TNNT3	TNNC2	PDS5B	ENG	RHOA	ZNF155	RGS10	MAVS	UBE2N	MRPS7	CYB5R3
KIF20B	TGS1	CYTH4	GNA13	UPF1	MRPS14	TMEM109	PSMD11	GNPDA2	ANGPTL2	SND1	TTN	TNNI2	ARGLU1	ICAM2	TMEM109	PPWD1	ANGPT1	PTPRA	CCNT1	ANAPC11	ILK
MTF2	WHSC1L1	GIMAP8	NFKB1	GRWD1	NUP133	CLPB	CDC123	PLEKHA3	PSAP	CCM2	UNC45B	MYH3	ANKRD10	ENPEP	LMAN2	ZNF175	HES6	SLC35C2	LARP4	EIF4A3
PHIP	YTHDF3	HCLS1	UBR2	NCLN	NVL	SDHAF2	USP39	SLC30A5	ANXA5	CPSF4	ASB5	MYH8	ARHGEF7	CCDC102B	ALDH18A1	ZNF224	COLEC12	DYNLRB1	POLR3B
FLVCR1	YWHAZ	IL10RA	CPD	RANBP3	SMG7	YIF1A	DIABLO	AKAP10	CASC4	EIF3B	TMEM38A	SYPL2	DCUN1D2	GUCY1B3	ABL1	ZNF45	EGFR	NDRG3
NIPBL	ATP6V1C1	LAIR1	VPS35	ELOF1	TADA1	C11orf24	MPDU1	RAB1A	SPARC	EIF4H	ACTA1	TNNC1	MTRF1	RGS5	DCTD	SREK1	RASSF4
STIL	DPY19L4	LCP2	PHKB	ZNF574	TOR1AIP2	POLR2G	SNRPC	VAMP3	CCPG1	SRI	AK1	MYOM3	NAA16	EMCN	BTBD2	ZNF571	SEC16B
ATAD5	INTS9	PLCG2	RBL2	DDX49	TSNAX	PPP1CA	DGUOK	RAB18	TMEM59	OLIG1	CACNG1	ANKRD1	VPS36	ITGA1	UBE2R2	ZNF615	TRPS1
BARD1	KIAA1429	PTPN6	ESYT2	PIAS4	ANGEL2	STX5	TRMT112	UEVLD	HEXB	PSMC2	PRKAG3	HSPB3	RBM26	A2M	GANAB	ZNF570
FIGNL1	MTDH	SASH3	RNF38	SNRPA	ARID4B	ATG13	MLF2	AGFG1	IL6ST	RNF216	TMOD1	MYOZ1	TUBGCP3	IGFBP7
TAF1B	PPP2R2A	SP140L	SERINC1	FARSA	EPRS	KAT5	POP7	AFTPH	CTSO	ZKSCAN5	TPM2	XIRP1	TDRD3
BRCA2	RNF170	TNFRSF1B	SHOC2	GTF2F1	TBCE	RPS6KB2	SRM	CAB39	ITGAV	BAZ1B	CARNS1	LRRC39
HAUS6	TNKS	ALOX5	EXOC1	PRPF31	XPR1	TRMT112	YKT6	ARL8B	DNAJC13	NUDT1	CKMT2
KIF14	XPO7	GIMAP4	SOS2	RFXANK	GON4L	FIBP	COPS6	ASNSD1	HEG1	SHFM1	TRIM54
KIF18A	ANKRD46	TNFSF10	ZFAND5	IPO4	SCYL3	TTC9C	IMMT	BTBD1	MBNL1	MCM7	TRIM63
NCAPG2	AZIN1	BIN2	CLCN3	AKT1S1	SETDB1	ACVR1B	ALG3	CAPN7	ATL3	RFC2
WDHD1	DCTN6	CD4	IBTK	C19orf52	CDC73	DDB1	MRTO4	CUL5	CMTM6	CCT6A
CENPF	EBAG9	GBP4	TMEM30A	CDC37	GGPS1	ACP2	PSMC4	BIRC2	ERLEC1	PPIA
CEP135	FAM91A1	GIMAP2	MUT	LONP1	GORAB	EIF4G1	ABCF2	UNC50	REEP3	USP39
SMC3	KIAA0196	GPR65	AK3	CDC34	KLHL12	SF1	NKIRAS2	FBXO3	UEVLD	DGUOK
BLM	OTUD6B	ITGAL	CDC37L1	SH3GL1	TAF5L	NUP98	POLR2E	GCC2	TGOLN2	ODC1
BUB1	POLB	MLKL	NBR1	STRN4	C1orf27	PSMD2	LSM4	NSF	AKAP13	SSBP1
CENPI	POLR2K	PLEK	TMEM59	CNOT3	SNX27	EI24	TRIM28	C1GALT1C1	ADD1	CCT7
ECT2	RB1CC1	RAC2	TRAPPC6B	CHERP	UCHL5	NAP1L4	STIP1	NKX6-2	RAB14	CHCHD3
GABPB1	UBE2V2	VAV1	ATE1	DCAF15	DUSP12	RALY	DPP3	CHM	GLG1
HELLS	UTP23	BLNK	LMBRD1	SUPT5H	EFCAB2	CFL1	KATNB1	ATP6AP2	GNAQ
KIF15	VPS37A	BTK	BNIP2	CCDC97	KIAA0907	SEC61A1	MCRS1	MBTPS2	GPR107
KIF23	WRN	CD53	C16orf72	DHX34	NSL1	GORASP2	PUF60	PRKACB	SEC31A
PAXIP1	ZNF623	CD69	USP8	GATAD2A	ANP32E	OLIG1	EIF4G1	CUL4B
POLE2	ZNF7	CLEC7A	RABEP1	BYSL	CENPL	SSRP1	MAF1	APPBP2
RAMP1	ASH2L	DENND2D	SLAIN2	SMG5	SMYD2	STIP1	DPF2	ARL1
SRSF1	BAG4	DOCK2	CLOCK	SMARCA4	DHX9	INTS9	PSMC3	RAB21
ARHGAP11A	DERL1	LYN	JKAMP	TCF3	FH	MTCH2	TMEM109	SMAD2
FBXO5	MAK16	NCF4	TAB2	NACC1	LIN9	PSMC3	CYC1
POLD3	STAU2	APBB1IP	TERF2IP	ARHGEF11	ACBD6	EXT2	TAF10
FANCI	ZBTB10	CD74	ACADM	AKAP8L	URB2	TCP11L1	COX8A
HNRNPA2B1	ZNF250	CTSS	RAB18	MAU2	DARS2	PATL1	FAM168B
HNRNPR	ZNF706	FYB	DENND4A	CCDC130	C1orf131	SNX19	SNN
NEDD1	CCDC25	GIMAP6	ELF2	EPS15L1	PFDN2	SPTY2D1	TEX261
PLK4	CHST8	GIMAP7	DNAJB14	TNPO2	SCAMP3	ARCN1	DDB1
RAD51AP1	COPS5	LCP1	MKL2	ZNF317	FLAD1	COPB1	STARD7
SPATA5	CPNE3	LY75	VAMP3	ATP13A1	JTB	EIF4G2	MTCH2
ZWILCH	ENY2	NCF2	GNPDA2	PPP6R1	METTL13	FAM118B	SDHAF2
ANLN	NBN	PARVG	IFNAR1	DPP9	GPATCH4	KBTBD4	CLPB
NUF2	NUDCD1	PIK3CG	ABI1	BRD4	USP21	MTMR2	DCUN1D5
SRSF3	PTDSS1	PTPRC	APPBP2	TIMM44	VPS72	PSMA1	GORASP2
DHX9	RNF139	SELL	GLUD1	CIC	ISG20L2	VPS26B	EI24
RFC3	SLC25A32	SQRDL	UBE2A	NUMBL	MRPL9	STT3A	MAGEF1
ATAD2	UBE2W	CD2	KIAA1279	TYK2	MRPL24	DCUN1D5	RPUSD3
CCNE2	ERLIN2	CD48	SPPL2A	FBXL12	NDUFS2	RNF214	POLR2H
CENPL	FAM92A1	GMFG	CHIC2	RAVER1	PRCC	ALG8	DHX30
HMGXB4	IMPA1	ITGB2	ERP44	ZNF526	YY1AP1	INTS4	JAGN1
MCM8	NSMAF	MYO1F	ACTR10	ATP5SL	B4GALT3	FOXRED1	NCBP2
NDC80	RAD21	PIK3AP1	VPS26A	BLOC1S3	UBAP2L	CCDC84	ODC1
RBL1	ASAP1	CD86	FBXW2	FAM32A	ILF2	NAA40	AAMP
RRAD	FDFT1	IKZF1	PPM1A	HNRNPUL1	PYGO2	NFRKB	AIMP2
TAF5	GTF2E2	LAPTM5	ARFIP1	PSMC4	RBBP5	BUD13	BCL7B
EZH2	NSMCE2	SLCO2B1	CDKN2AIP	RAB8A	ABL2	CPSF7	CSTF2
KIF11	ZFAND1	TLR1	DCAF12	KEAP1	KLHL20	HINFP	POLR2F
KNTC1	CHRAC1	AOAH	FAM149B1	SAE1	ACBD3	HMBS	STOML2
MASTL	NCOA2	C1orf162	ISCA1	TBCB	ELK4	NAT10	TOMM22
MSH2	OLIG1	CSF1R	RRAGA	EIF3G	FBXO28	ALG9	EIF3I
RFC4	PEX2	EVI2B	SETX	PES1	GPATCH2	NUMA1	NME1
BRIP1	PROSC	KLHL6	TAOK1	NOSIP	CHD1L	TMEM138	PSMA7
CKAP2	TRMT12	VAMP8	SCARB2	PIH1D1	RFX5	PPP6R3	BSG
RMI1	LAPTM4B	CTSH	ARMCX3	ERCC1	FLVCR1	RPUSD4	PEMT
BUB1B	SQLE	CD180	ARL2BP	EXOSC5	POGZ	RBM4	GPS1
DTL	BNIP3L	INPP5D	C6orf89	WDR18	RPRD2	ARHGAP1	PPP2R1A
NCAPG	CNOT7	RNASE6	UBAP1	YIF1B	TPR	ARHGEF17	PSMB6
TOP2A	DDX10	SYK	DNAJA2	MRPL4	IPO9	SLC39A13	TUFM
HNRNPD	LEPROTL1	CCL13	CLIP1	TIMM13	VPS45	ILK
MCM6	LRP12	CCL8	RHOBTB1	TIMM50	CEP350	ZFPL1
USP1	LSM1	ZNF711	HIST3H2A	LSM4	ABCB10	AIP
LBR	ENTPD4	SIGLEC1	MYO5A	LSM7	BPNT1	UBXN1
TTK	FOXC2	DOK2	SECISBP2L	PRMT1	CNIH4	CHID1
ZFP82	ACSL3	TET1	WDFY3	TMEM147	RBM8A	DRAP1
CENPK	FOXL1	CD33	FRYL	FBL	CLK2	NDUFV1
CKAP2L	2022-09-07	CSF2RB	ATG2B	MRPS12	DENND4B	COX8A
DEPDC1	ANKRD50	ITGAM	AP2B1	GEMIN7	SMG5	RCE1
MSH6	RAB2A	TLR8	CASK	ACTN4	ARHGEF11	BAD
ASPM	SNX16	HCST	CCNI	DNM2	GATAD2B	DEAF1
RFWD3	OLIG2	PIK3R5	CAMSAP1	CARM1	PRPF3	RNH1
CCNA2	IMPAD1	TRPV2	EXOC5	AES	POU2F1	BET1L
MELK	STK3	DPEP2	PPP2R5E	ATP5D	AKT3	CORO1B
HMMR	ABCC9	SLAMF8	MED14	C19orf43	ASH1L	TOLLIP
NCAPD3	CACNA2D1	TNFRSF14	RLIM	PPP2R1A	CDC42BPA	B3GAT3
NUP35	ADAMTS14	WAS	ZYG11B	ASNA1	CNST	ZNF408
SMC2	ARHGAP28	FERMT3	UBQLN1	EEF2	TROVE2	FGFR2
TRA2B	SLC20A2	FXYD5	USP38	PSMD8	IVNS1ABP	MEN1
CDK1	ATP6V1H	TMC8	RNF20	GPX4	TIPRL	REEP4
ADH1B	C8orf33	DENND1C	CRK	AGBL1	GNPAT
ADH1A	HR	GIMAP1	SLC30A9	GRAMD1A	STX6
E2F1	PPP2CB	JAK3	ACTL8	MBOAT7	APH1A
E2F2	DECR1	LILRB1	ANKRD13C	ANKS1B	PMF1
CDC45	TM2D2	PLCB2	SLC35A3	PTBP1	C1orf43
FANCA	WDYHV1	WDFY4	ARID4A	CHRNB3	DEDD
RAD54L	MRPS28	ABI3	MTMR10	CNR1	ADIPOR1
THRB	PINX1	FMNL1	ALDH6A1	NOS1	PSMB4
CDC6	BTBD3	IL2RB	APOL5	CCDC9
CDCA3	GNLY	PIK3CD	FAM179B	ADCK4
DEPDC1B	BDH1	RASAL3	SYNE2	CLASRP
EXO1	EFNA5	CD37	ARHGAP5	FIZ1
RAD51	PAPSS1	ITGAX	KTN1	SCAF1
BIRC5	EXT1	LCK	PDS5A	HDGFRP2
CCNB2	DPAGT1	IL16	TAPT1	CC2D1A
CDC25A	FANCF	TRAF3IP3	ZC3H14	NFKBIB
CDC25C	CHMP7	AKNA	ZNF510	TRABD
DLGAP5	TRAM1	CD72	DCAF10	ADAT3
FAM83D	TSTA3	IL2RG	IFT74	POLD1
FEN1	HABP2	ICAM3	EXD2	SF3A2
FOXM1	CLN8	CYBA	TRIM37	DUS3L
HJURP	E2F6	IRF8	ALG2	TRMT1
KIF2C	EIF3E	FGL2	ACOX1	LENG8
ORC1	SLC25A35	HK2	PITPNA	MZF1
PTTG1	EIF3H	MS4A6A	PSEN1	SYMPK
SPC25	AGXT	C1QA	TOR1A	SNRNP70
CDCA4	CDK8	CECR1	ACADSB	PNPLA6
CDCA8	COPB1	TRIM22	DMXL1	QTRT1
CEP55	MTMR2	ARHGDIB	IKZF5	AKT2
CHEK1	PDS5B	CYBB	APTX	ATG4D
GINS1	STT3A	LY86	NFX1	XAB2
GINS2	ZDHHC20	SRGN	SPTLC1
KIF4A	INTS4	TFEC	GAPVD1
LMNB1	PRMT3	GM2A	POLI
MCM10	ALG8	CD83	KIAA1328
MKI67	CKAP5	RNASET2	WAC
NUSAP1	NUP160	ARPC1B	ESCO1
PRC1	NUP98	BTN3A2	PIGN
AURKA	SAP130	NCKAP1L	TRPM7
CCNB1	PDE7A	HVCN1	BTAF1
FXYD1	PPM1H	KCNAB2	BDP1
KIF20A	COX6C	CORO1A	KIAA0430
RACGAP1	AQP2	2022-09-01	LATS1
RRM2	FIBCD1	CD52	ALDH9A1
SPAG5	NDUFB9	ITK	ABHD5
NCAPH	SSR3	PIK3IP1	ATXN1
TPX2	TMEM70	CD3D	MEF2A
TRIP13	ALK	CD3E	CAB39
ZWINT	ADCK2	CD38	GCC2
DIAPH3	TMEM132D	CD3G	EPS15
FANCD2	ABCF2	SLAMF7	SERINC3
POLQ	C7orf49	CSF3R	YPEL5
GMNN	EPHB4	IL1B	JAK2
KIAA0101	MEPCE	FGR	DIS3L
MCM3	B3GAT1	AGAP1	ENTPD5
TMPO	DLGAP2	ELL3	NUBPL
WHSC1	VKORC1L1	CARD11	MPP5
DSN1	LRRC14	HSH2D	NEK9
HMGB2	YKT6	IL7R	TRIP11
MND1	BRF2	FCRL3	HECTD1
WDR76	BRSK2	CD27	THAP9
UBE2T	FOXF1	CD6	ZBTB1
CDKN3	SMYD5	LY9	ANKRD12
OIP5	SND1	IKZF3	HDHD2
NCAPD2	GPAA1	CD96	GGNBP2
TYMS	BIN3	ITGB7	EZH1
ANP32A	NOS1	LAX1	SLC35A1
BCL6	POLR3D	LGALS3	FAM175B
CBX2	CELA2B	CAPG
MYBL2	ZC3H3	ACSL5
MCM4	PLAGL2	B2M
NASP	TFAP2B	CARD6
RFC2	PIPOX	RBM47
RRM1	CNR1	ADAP2
CDK2	TRAPPC9	RARRES3
GINS3	MAF1	CXCL16
MCM2	RHOBTB2	C1R
PCNA	PUF60	C1S
POLA1	BCL9	ARRDC2
EXOSC9	ADRB2	APOE
GJC1	EML4	DAB2
SKA2	C12orf49	SMOC2
CDC42EP1	CHD4	FSD1
GATSL3	PHF21A	CTSO
MVP	DPF2	TGFBR2
XRCC2	EXTL3	CASP4
FANCB	FAM110B	SEPP1
CCDC15	HRASLS5	FUCA1
SKA3	POP1	MR1
DBF4	AJAP1	HNMT
SUV39H2	ASPH	SAMHD1
ADPRH	SLC39A14	LPAR6
VAMP5	MTFR1	SAMD9L
CDCA2	ADAM17	GLIPR1
MTBP	ABAT	PTPRJ
RAD54B	EIF2AK1	C3AR1
CDCA7	CALU	PARP14
CCDC112	ABCA7	AHR
ZSCAN16	FKBP7	IL1R1
CNOT6	PGRMC1	NT5E
C5orf30	GORASP2	TPP1
CPSF3	KDELC2	LYZ
LRRC40	MCFD2	ACAP1
DDX20	USP46	CTSW
DDX46	PDIA6	LILRB2
LIN9	ARCN1	ADAMDEC1
CDC23	CALR	IGSF6
IQCB1	HSP90B1	LILRB4
LARS	RPN2	APOBEC3C
CHD1	CRTAP	CASP8
CSE1L	DCX	C4orf32
GEMIN5	ADAM9	ATP2A3
SRSF7	EIF4EBP1	LAT
BRIX1	PAK3	MAP4K1
NIF3L1	ANKRD18A	FAM129C
PRPF38A	FAM160B2	CD19
ITGB3BP	REEP4	PSTPIP1
NAE1	MAP6	PTPN7
ZNF146	TOP1MT	SIT1
ACTL6A	AHCYL2	FCRL5
NOL11	ALOX15	SIRPG
TARDBP	FAM13A	CCDC88B
DHX15	KIF16B	FCHO1
DNAJC9	PSD3	RASGRP2
HNRNPU	RAP1GAP2	DEF6
KHDRBS1	RBMS3	FCER2
HDAC2	ZFHX4	MS4A1
PAICS	ZNF462	CD79A
TOP2B	FBN2	TCL1A
PRIM2	LRRC1	CCL19
CTCF	PITPNM3	LGALS2
DEK	CHRNB3	PIM2
SRPK1	GPX8	UBASH3A
ARHGEF10L	NHLH1	CCL22
NACC2	TSKU	SCML4
NEIL3	EPHA8	ADORA3
ARID5A	SLC25A29	C1QB
ADAP1	ADRA2C	C1QC
ABCA9	FAM81A	FCGR2A
ABCA6	FZD4	MSR1
APOD	KCNJ5	TBXAS1
PKMYT1	LHFP	VSIG4
UBE2C	TRIM67	CCR1
AURKB	ARHGAP29	CD14
CENPM	ENGASE	FCER1G
RNASEH2A	PLK2	FPR3
CDCA5	PBX4	TYROBP
SPC24	GMIP	FOLR2
CENPA	MAML2	CD163
ESPL1	SLC1A3	IRF9
KIF22	TRPS1	HERC6
PSRC1	ADAMTS9	SP110
LMNB2	ASTN2	BATF
CCNF	EGFR	EOMES
PLK1	LPAR1	CD7
TIMELESS	SEMA3A	PTPRCAP
FBXO32	TRIB2	SLA2
E2F7	GAS2	ANXA1
NEK2	VIPR2	A2M
CENPO	ASNS	CD93
CALML6	ANKRD29	CTSB
CPEB1	FCRLA	PECAM1
GTSE1	ARHGAP26	PROS1
FOSL1	GATA4	TM4SF1
PRR11	SCML2	DTX3L
CCDC77	FAM198B	DDX58
CEBPB	DYRK1B	PARP9
KLF2	EVI5	IFI44L
GADD45B	GXYLT1	PLSCR1
MAFF	KDELR2	STAT1
BHLHE41	LAPTM4A	IFI44
MCM7	RECK	IFI6
C15orf52	TMEM65	IFIT1
SCG2	FKBP14	DDX60
ANP32E	PCDH18	IFIT2
CDC7	DLK2	IFIT3
IPO9	UXS1	RNF213
ABHD4	RIPK2	SAMD9
CCDC150	ADCYAP1R1	NMI
LRP10	ADCYAP1
ALDH1L1	CHRNA6
ATP2B1	SGMS1
ACACA	MYO1E
AADAT	FBXO17
UNG	KCNIP4
ERH	MFAP4
H2AFZ	PLAG1
MTHFD1	ARSJ
NUDT21	MLH3
EXOSC2	BARX2
SUPT16H	CSRNP3
PSIP1	PARP8
C12orf4	LTBP4
ATP6V0A2	PTN
NCOA5	OAF
SENP1	KAZALD1
SPAST	EMILIN1
VAPB	NYNRIN
CBLL1	ADA
ZNF507	ACADL
TOP1	ACOT9
SAP130	ATP8B4
COIL	RRBP1
LSM14A	XRN1
QSER1	FKBP10
UBA2	PLEKHG2
NPAT	HSPA12B
PHF6	QDPR
USP39	ACSF2
XRCC5	EPHX2
CKAP5	SELENBP1
EYA3	FBLN1
NUP155	OTX2
GMPS	RGL1
ILF2	BMP1
PRKDC	ADAM22
RAD21	HDAC11
SP3	ARRB1
XPO5	CACNA2D3
ADNP	CLN6
BAZ1B	C20orf27
PUS7	CAD
A4GALT	SF3B2
ADNP2	EXOSC4
BSPRY	TMEM161A
DSCC1	ZFP41
ARHGAP19	VPS28
CASP2	CYHR1
PPAT	MFSD3
BRCA1	NRCAM
CDK15	FDXR
JARID2	SART1
DHTKD1	SORCS1
ERI2	FUT4
RAD18	BCL9L
CEP97	COL27A1
FANCC	GRTP1
PALB2	CNNM4
PTBP2	SEL1L3
MPHOSPH9	MAP4K2
SUZ12	LTBP3
BUB3	SSH2
PSMC3IP	CACNG4
ADSSL1	BICC1
DCLRE1C	COLEC12
ASF1B	ADAM10
SLC3A1	ACO1
CDT1	ADAMTS7
C10orf11	RAPGEF1
CDC20	ANKS6
TROAP	LRRFIP2
ABCA1	FAM63B
NOC3L	MYLIP
HNRNPM	PODXL
RBM26	DAPK1
C1orf174	DTWD1
EXOSC10	PITRM1
GNL2	C3orf58
AK2	AKR7A3
DBR1	STK39
NUP43	CLCN2
PARP1	SGK1
TDP1	ERRFI1
ORC5	C11orf84
ACLY	RECQL4
ACAT2	RCOR2
KPNB1	SLC46A3
HMGCR	CBX2
KDM1A	PAFAH1B3
DNTTIP2	ARHGAP25
SF3A3	BAIAP2L1
SNRNP40	ABCA2
SMARCC1	SORBS3
CCT6A	ACSS1
SEH1L	ELMO1
TEX10	ADCK5
MRPL3	FBXL6
IARS	HSF1
NOLC1	COMMD5
RPP30	ANKS1B
ANP32B	ANKLE1
CFDP1	SEMA4C
BLMH	ARHGEF40
PRPF4	AMPD2
CCT5	ANKRD6
G3BP1	ERF
GLO1	KLF7
LSM6	TSC22D2
HNRNPAB	C20orf96
SF3B3	CALHM2
CENPH	IGF2BP2
PFDN4	OSTF1
RAD17	RRAGA
DPM1	CCIN
POLR3F	HMGA2
CSTF1	HOXC11
LSM5	MID2
SNRPD1	IGF2BP1
WDR70	NNAT
DDX50	KDM4C
MRPL30	GLCCI1
RIOK2	FGF8
UTP15	ADAMTS17
BOD1	BMP4
DCP2	ADRA2A
PSMA2	ABCB8
PSMA3	SHKBP1
GTPBP4	SUPT5H
PAIP1	PRKCSH
HAT1	ABTB2
UTP18	BDNF
LRPPRC	ADARB1
PMPCB	ABCG1
CNOT10	KCND3
PSMD14	NELL1
WDR12	RASSF4
ATL2	APAF1
MAP3K4	FBXW8
LTV1	DIP2B
PUS1	LRP6
DDX18	SENP1
NOP58	ANKRD44
NOL10	FUT6
ORC2	DOCK11
BTRC	FUT3
TAS1R1	LRCH1
CWF19L1	NRTN
DCLRE1A	ECHS1
TFAM	ALAD
BCCIP	RGS7
CUL2	POR
EIF3A	EDC4
HNRNPH3	BCAM
MTPAP	MTSS1L
ZNF22	CRABP1
PRPSAP2	GADD45G
SMNDC1	ADAMTSL1
TMEM209	ARHGAP6
UBE2K	DNAJB5
ZNF207	MLYCD
HSPD1	SLC16A9
PRMT6	CACNA1G
TSN	ANO1
AASDHPPT	CPXM1
ALG8	MFAP2
EIF2S1	FLVCR2
MED6	CABLES1
MRPL19	ARSF
MRPL42	ADCY3
ZNF639	KIRREL3
ZW10	CCKBR
DCUN1D5	CCND1
NAA50	MCHR1
ABCE1	ADCK3
GTF3C3	LOXL2
HSPA4	CDH11
LZIC	DCHS1
MRPS22	EFEMP2
BTF3L4	DLC1
IPO7	MMP2
MED17	OLFML3
ACBD6	CREB5
AATF	CCDC57
DARS2	PDGFC
NUP88	FZD7
IARS2	ABCC3
COPS3	ST6GALNAC3
CYS1	ANK2
BAZ1A	CHST6
UBA6	AP1S2
DCAF16	BMPR1B
DDX52	SOBP
MED1	DAG1
INTS2	AHDC1
NAA15	COL9A3
FUBP1	DNMBP
SMARCA5	TULP4
ETNK1	EFNB3
CDV3	FZD1
DDX28	NRXN2
CLPX	FAN1
DLAT	NPC1
EIF3J	CLASP2
PPP4R2	DOCK9
CAPRIN1	MAGI1
TMEM126B	CRISPLD1
PSMA1	CBFA2T3
ZFP91	FIBIN
FBXW11	IL13RA1
HSPA9	OLFML1
METAP2	COL12A1
DLD	ELK3
FBXO22
MTMR2
UBE2D3
ACP1
AGPS
C11orf57
FASTKD2
CCT4
RPF1
FAM173B
TRMT61A
LARP7
ANAPC10
GIN1
CRNKL1
GFM2
GPN3
NUP37
PPP1CC
MED7
NGDN
SERBP1
PSMD12
MRPL1
ATG4C
NAA38
CISD2
HMGN4
AMD1
IDI1
PDS5A
TTC33
BCLAF1
FAM98B
RNGTT
UBQLN1
UPF2
ATG3
C19orf24
C2orf47
MED10
PSMA5
UBE2D2
CDC123
CYB5B
NOL7
RARS
SARS
SNX2
SPCS1
RRP36
MRPL47
PSMD7
EIF2B3
IK
MMADHC
ATR
NSUN2
KIAA0907
NUP133
ZNF776
BNIP1
WDR55
NOP16
MRPS27
ETF1
LARP1
CWC27
TARS
DHX29
RBM22
ZCCHC9
GRPEL2
CNOT8
WDR36
C5orf22
C5orf51
ZCCHC10
ARL6IP1
DONSON
ARL6IP6
LIN54
PLEKHA8
ZNF92
AVL9
TRIM24
ZNF138
DUS4L
MKLN1
SLC25A13
ZNF3
POT1
SLC25A40
SLC35B4
TRRAP
ZKSCAN5
DHX57
NFYA
RINT1
EFCAB7
GPIHBP1
MNAT1
C16orf87
PACRGL
SLC25A17
CDKN2AIP
JKAMP
MRPL50
PAIP2
PLRG1
ACTR6
ZNHIT3
ZZZ3
CDYL
COQ7
RRN3
SMAD4
PRDX3
TMEM18
SFT2D3
YWHAQ
CCT7
METTL5
ORC4
SSB
ATIC
DPY30
IMMT
CRIPT
GPN1
ZC3H15
RBM45
CDK12
TAF15
GGNBP2
MBTD1
USP7
AAAS
NAT10
PIGU
ARMC1
DHX35
XRN2
DDX10
NUP160
NUP98
PRMT3
XPO7
BUD13
MCPH1
TMEM68
CLDND1
ANKRD13D
ACADM
ACTR10
CDC5L
FBXO30
ASF1A
C9orf64
TAB2
VTA1
BNIP2
MPP5
PHF3
SCOC
C16orf72
CHMP5
THUMPD3
ANKRD52
CCDC82
CUL5
AP1AR
BRWD1
ZNF644
CTDSPL2
GPATCH8
HECTD1
MBIP
PRPF4B
RFC1
SMARCAD1
THAP9
CNOT1
RPAP2
ZFR
APOOL
M6PR
DENND4A
RABEP1
BTBD1
DBT
GRSF1
ARPP19
RBM18
PSMD10
FYTTD1
2022-03-05
ASCC1
GLUD1
RAB18
APPL1
ZNF586
IGFN1
IKZF5
BTAF1
CGGBP1
NFATC3
BDP1
WAC
FAM35A
GNE
CSTF2T
NEK4
ARIH1
FEM1B
NIPA2
ABCD3
AP3M1
IREB2
SLC30A9
USP38
DCAF10
ARFIP1
G3BP2
ATE1
DCAF12
VPS26A
ANAPC13
ALG14
ASNSD1
ATG5
COX16
DAD1
SUPT4H1
C14orf166
COPS4
ZDHHC4
FAM96A
INTS12
ETFA
ABI2
ALMS1
CCAR1
CAMK2G
HIF1AN
COX15
FAM175B
PPP2R2D
ATAD1
SIRT1
STAM
MLLT10
ZDHHC6
DZIP3
GPR157
EPM2AIP1
HAUS3
PRPF39
ZNF711
FUBP3
NKRF
MINPP1
POLR2B
ACAA2
AMZ2
APOO
COX7A2
GHITM
PSMB2
PSMB7
PSMD6
VBP1
DRG1
MRPL44
NDUFAB1
NDUFAF1
CHCHD1
FAM96B
MRPS16
NDUFA8
STOML2
TMEM14C
ATP6V0D1
AARS
SRP68
TERF2
CHTF8
MAPKAP1
POLR2C
PSMD11
RHOA
PGD
PRPS1
TSG101
TOX4
EIF3I
DCAF17
METTL8
2022-03-07
PTCD3
OSGEPL1
PPIG
WDR35
PAPOLG
WDR75
ADIPOR1
ACO2
C1orf43
NDUFS2
ASNA1
ATP5B
ADSL
ATP5A1
MDH2
ERI3
HADHA
MRPL37
SAMM50
SLC25A3
SKP1
DHX40
CCDC91
BLZF1
ORC3
ABT1
ABCB7
AIMP1
MTO1
PEX19
WTAP
CNBP
THAP1
ALKBH8
DNAJC24
LIN7C
MTCH2
NARS2
TTC9C
C11orf58
PATL1
ATP13A3
PKP4
DCBLD2
RASA2
ZC3H14
HACE1
NOL8
ACBD5
DACT3
ARHGAP12
JMJD1C
ANKRD13C
ZRANB1
ACADSB
TNKS2
YME1L1
ASCC3
HINT3
LYRM2
PCMT1
HBS1L
KATNA1
PPIL4
CCNC
BCKDHB
HMGN3
CUL1
HSF2
AGK
DNAJC19
AFG3L2
HSDL2
UBAP1
RNF11
SLAIN2
CDC37L1
FBXL5
ISCA1
TMEM59
NCOA4
RNF14
BCS1L
MRPS5
EIF2B4
ZC3H8
MPHOSPH10
MTIF2
STAMBP
GTF3C2
STARD7
AGBL5
ARID1A
B4GALT3
EFTUD2
FUS
SSRP1
EIF2AK1
PSMD2
BLVRB
AGTPBP1
FKTN
CAMSAP1
LARP1B
NCBP1
ZNF510
EXOC5
TOPORS
TUBGCP4
ACTR3B
COPS6
NUPL2
ZSCAN21
EXOC4
FAM200A
GBAS
TMEM60
ZC3HC1
ZNF277
AGGF1
APPBP2
DNAJC16
USP8
UBR2
ELF2
FBXW2
ATG12
CSNK1G3
DCTN4
FAF2
PPIP5K2
GPBP1
SLC38A9
POC5
DMTF1
TAS2R4
SLC37A3
ZKSCAN1
KRIT1
RBAK
WDR60
ZNF12
LMTK2
DNAJC27
TLX1
RCOR3
SLC35A3
SREK1
CRBN
ZRANB2
IBTK
2022-03-06
AFF4
APC
FEM1C
C5orf24
LYRM7
TTC37
ABHD10
ARL13B
CEP70
COMMD2
HLTF
MSL2
PIK3R4
SNX4
UBA5
UMPS
ANKRD26
ERCC6
HELZ
DCUN1D4
AQR
PARP16
HMG20A
CTR9
ANKRD16
GDI2
GTF3C4
ADO
SEC23IP
HNRNPF
HSPA14
ACTR1A
BLOC1S2
ANAPC16
ATP5C1
EXOSC1
PLAA
C1QBP
DHX33
DCAF7
ELAC2
ERAL1
PRPF8
TMEM97
FGFR1OP
TFB1M
MED23
TBP
TRMT11
ZDHHC21
SRSF5
ZNF680
ADAT1
AAGAB
CBFB
HEATR3
FAM192A
NIP7
PSME3
AGPAT5
AKAP9
CASD1
SLC30A6
SP4
PUM1
ZRANB3
ATF7IP
CDC14A
NSD1
USP34
SEC24B
CDK13
AKAP10
ARID1B
CBFA2T2
RBM25
BPTF
HP1BP3
HTT
ANAPC4
ETAA1
PEX1
PPWD1
RBBP6
TRPM7
SLTM
ELMOD2
ATP6V1D
ACOT13
C4orf3
UFSP2
BRD8
ANAPC2
LUC7L3
YTHDC2
IFT80
ING5
ZNF638
ARSK
AP3B1
SCAMP1
ADH5
AP3S1
PPP2R3C
SNX6
CMAS
DNAJA2
GMFB
AMN1
ASB8
MRPS35
FBXO21
VPS29
SCYL2
PRKAG1
ALS2
KIF1B
PPP1CB
CAB39
SCRN3
UBR3
NDUFS1
AASDH
CETN3
TRIM37
ACTR8
ARSB
COPB2
GSK3B
SMAP1
AP2M1
CYP20A1
GGT1
DDX59
DCAF8
RBM41
ATP5I
COL27A1
COL9A3
GOT2
HSBP1
UQCRC2
ACY1
SNX8
CCNY
MRPL39
COPS2
RSL1D1
PDHB
AZI2
TMEM41A
MED20
POLR2K
CNOT7
CEP63
TTC1
THOC7
EIF2A
GTF2E1
DYNC1LI1
MRPL35
MRPL18
MRPS18A
NOB1
OLIG1
EIF3H
IMPDH2
LYRM4
HNRNPA0
TRMT112
CHCHD3
SNRPC
SRI
DPH5
MRPS33
LIAS
RSL24D1
MRPL22
MRPL45
TAF7
RWDD2B
SOD1
WRB
MRPL46
NDUFB5
SUCLG1
DYNLL1
VDAC2
MDH1
NEDD8
AKIRIN2
FCF1
KLHDC2
COX7A2L
P2RX2
RPL22
TIMM9
C14orf2
HINT1
RPS29
ATP5O
RPL11
EIF3L
RPL15
ANXA6
BTF3
CCNG1
ANKRD28
POU3F3
RHOBTB3
NCKAP1
RPE
MYNN
2022-09-10
DCUN1D1
JRKL
PIKFYVE
FAM175A
SPTY2D1
COPB1
PPP6R3
KPNA4
UBE4A
RDX
BZW1
KIF2A
ZNHIT6
AZIN1
TMEM135
ALG9
ARCN1
FIBCD1
GORASP2
INTS4
KIAA1429
STT3A
UNC50
C16orf70
ZNF480
COG5
UBE2G1
PSMC2
GTF2H1
REXO2
NGLY1
BIRC2
PLEKHA3
DUSP11
STYX
C12orf65
RNF20
CLUAP1
BFAR
COX18
CHIC2
TRIP4
TMEM33
C11orf49
ERGIC1
DPF2
HDAC3
DGUOK
DPAGT1
MANBAL
OLIG2
RALY
EI24
INTS9
PTDSS1
STIP1
ELP3
SDHAF2
POLR2G
ADAMTS8
XCR1
TTF1
METTL14
CEP290
NKTR
ZDHHC17
SFPQ
SLC25A36
ZNF654
ZNF397
ZNF75A
GNAS
LSM14B
NCOA6
CPNE1
SNRPB
TM9SF4
TRPC4AP
YTHDF1
IDH3B
IFT52
PSMA7
RAE1
STAU1
POFUT1
ERCC8
ZNF613
PAPD4
ZNF569
TMEM161B
FASTKD3
C9orf72
C1orf94
KIAA0430
FRYL
THUMPD1
WDR19
ZNF248
SEPSECS
WDR11
EPC1
RFX3
ZFYVE16
AP1G1
ART5
ATG2B
PCF11
UBXN4
TAPT1
ZNF189
