# Supplementary material for: Identify potential driver genes for PAX-FOXO1 fusion-negative rhabdomyosarcoma through frequent gene co-expression network mining
Source: Front Oncol. 2023 Jan 30;13:1080989. doi: 10.3389/fonc.2023.1080989 (PMC9924292; doi:10.3389/fonc.2023.1080989)
Supplement: Supplementary Table 2 — Modules associated with fusion status in discovery datasets. xlsx [file Table_2.xlsx]

## Sheet: GSE66533
Module Name	The number of differential expression genes associated with fusion status	The rate of differential expression genes inside module	Fisher.test.pvalue
module2	309	0.613095	2.40782e-183
module18	21	0.7	6.11477e-15
module46	9	0.818182	4.78541e-08
module41	8	0.666667	3.57121e-06
module34	8	0.615385	8.46096e-06
module7	20	0.178571	0.00798077

## Sheet: GSE108022
Module Name	The number of differential expression genes associated with fusion status	The rate of differential expression genes inside module	Fisher.test.pvalue
Module 2	418	0.829365	3.04e-147
Module 18	28	0.933333	1.15e-13
Module 34	13	1	7.97e-08
Module 41	12	1	2.81e-07
Module 47	9	0.9	9.09e-05
Module 46	9	0.818182	0.0003724
Module 44	7	0.636364	0.0160391
