# Supplementary material for: Identify potential driver genes for PAX-FOXO1 fusion-negative rhabdomyosarcoma through frequent gene co-expression network mining
Source: Front Oncol. 2023 Jan 30;13:1080989. doi: 10.3389/fonc.2023.1080989 (PMC9924292; doi:10.3389/fonc.2023.1080989)
Supplement: Supplementary Table 3 — The enriched biological processes and cytobands of the 50 fGCN modules. xlsx [file Table_3.xls]

## Sheet: Enriched biological process
	ID	Name	pValue	FDR B&H	FDR B&Y	Bonferroni	Genes from Input	Genes in Annotation	Module
1	GO:0051276	chromosome organization	3.37e-61	2.395e-57	2.263e-56	2.395e-57	169	658	module1
2	GO:0000278	mitotic cell cycle	2.181e-60	7.753e-57	7.323e-56	1.551e-56	223	1109	module1
3	GO:1903047	mitotic cell cycle process	3.861e-58	9.148e-55	8.641e-54	2.744e-54	198	922	module1
4	GO:0022402	cell cycle process	1.244e-55	2.21e-52	2.088e-51	8.84e-52	256	1490	module1
5	GO:0007059	chromosome segregation	1.055e-46	1.5e-43	1.417e-42	7.501e-43	117	415	module1
6	GO:0000280	nuclear division	1.509e-45	1.787e-42	1.688e-41	1.072e-41	136	565	module1
7	GO:0006259	DNA metabolic process	1.324e-44	1.345e-41	1.27e-40	9.414e-41	207	1201	module1
8	GO:0140014	mitotic nuclear division	9.773e-44	8.683e-41	8.203e-40	6.947e-40	108	378	module1
9	GO:0048285	organelle fission	2.434e-43	1.922e-40	1.816e-39	1.73e-39	140	621	module1
10	GO:0000070	mitotic sister chromatid segregation	1.794e-42	1.275e-39	1.205e-38	1.275e-38	81	218	module1
1	GO:0030198	extracellular matrix organization	7.608e-09	2.054e-05	0.0001919	4.862e-05	31	394	module2
2	GO:0043062	extracellular structure organization	8.075e-09	2.054e-05	0.0001919	5.161e-05	31	395	module2
3	GO:0045229	external encapsulating structure organization	9.642e-09	2.054e-05	0.0001919	6.162e-05	31	398	module2
4	GO:0031175	neuron projection development	2.297e-08	3.67e-05	0.0003428	0.0001468	68	1407	module2
5	GO:0048666	neuron development	1.749e-07	0.0002236	0.002089	0.001118	74	1670	module2
6	GO:0000902	cell morphogenesis	3.096e-07	0.0003297	0.00308	0.001978	65	1415	module2
7	GO:0048858	cell projection morphogenesis	1.183e-06	0.0008555	0.007991	0.007558	48	958	module2
8	GO:0048812	neuron projection morphogenesis	1.287e-06	0.0008555	0.007991	0.008228	47	932	module2
9	GO:0000904	cell morphogenesis involved in differentiation	1.393e-06	0.0008555	0.007991	0.0089	52	1081	module2
10	GO:0030199	collagen fibril organization	1.42e-06	0.0008555	0.007991	0.009075	11	74	module2
1	GO:0002682	regulation of immune system process	1.275e-69	6.12e-66	5.541e-65	6.12e-66	139	1821	module3
2	GO:0050776	regulation of immune response	1.238e-66	2.972e-63	2.691e-62	5.945e-63	111	1088	module3
3	GO:0098542	defense response to other organism	9.403e-60	1.505e-56	1.362e-55	4.514e-56	117	1439	module3
4	GO:0002684	positive regulation of immune system process	2.754e-58	2.812e-55	2.546e-54	1.322e-54	106	1164	module3
5	GO:0045321	leukocyte activation	2.928e-58	2.812e-55	2.546e-54	1.406e-54	110	1277	module3
6	GO:0045087	innate immune response	5.026e-56	3.558e-53	3.221e-52	2.413e-52	101	1088	module3
7	GO:0001775	cell activation	5.188e-56	3.558e-53	3.221e-52	2.491e-52	114	1464	module3
8	GO:0046649	lymphocyte activation	4.475e-51	2.686e-48	2.431e-47	2.148e-47	95	1058	module3
9	GO:0002252	immune effector process	3.25e-48	1.733e-45	1.569e-44	1.56e-44	86	895	module3
10	GO:0042110	T cell activation	6.474e-46	3.108e-43	2.814e-42	3.108e-42	76	704	module3
1	GO:0006511	ubiquitin-dependent protein catabolic process	4.842e-07	0.0008688	0.007577	0.001667	22	738	module4
2	GO:0019941	modification-dependent protein catabolic process	5.802e-07	0.0008688	0.007577	0.001997	22	746	module4
3	GO:0043632	modification-dependent macromolecule catabolic process	7.572e-07	0.0008688	0.007577	0.002606	22	758	module4
4	GO:0051603	proteolysis involved in protein catabolic process	1.44e-06	0.001239	0.01081	0.004958	23	852	module4
5	GO:0006892	post-Golgi vesicle-mediated transport	9.005e-06	0.006199	0.05406	0.03099	8	118	module4
6	GO:0098876	vesicle-mediated transport to the plasma membrane	1.591e-05	0.008777	0.07655	0.05475	9	167	module4
7	GO:0044265	cellular macromolecule catabolic process	1.785e-05	0.008777	0.07655	0.06144	25	1137	module4
8	GO:0006893	Golgi to plasma membrane transport	2.332e-05	0.009858	0.08598	0.08027	6	66	module4
9	GO:0061919	process utilizing autophagic mechanism	2.864e-05	0.009858	0.08598	0.09858	17	617	module4
10	GO:0006914	autophagy	2.864e-05	0.009858	0.08598	0.09858	17	617	module4
1	GO:0006396	RNA processing	7.838e-12	1.773e-08	1.517e-07	2.289e-08	37	1519	module5
2	GO:0016071	mRNA metabolic process	1.214e-11	1.773e-08	1.517e-07	3.546e-08	27	821	module5
3	GO:0006397	mRNA processing	2.794e-11	2.719e-08	2.327e-07	8.158e-08	22	548	module5
4	GO:0008380	RNA splicing	4.463e-11	3.258e-08	2.788e-07	1.303e-07	21	506	module5
5	GO:0000375	RNA splicing, via transesterification reactions	2.386e-07	0.0001394	0.001192	0.0006968	14	364	module5
6	GO:0022613	ribonucleoprotein complex biogenesis	6.409e-07	0.0003119	0.002669	0.001871	16	520	module5
7	GO:0000398	mRNA splicing, via spliceosome	1.328e-06	0.0004849	0.004149	0.003879	13	360	module5
8	GO:0000377	RNA splicing, via transesterification reactions with bulged adenosine as nucleophile	1.328e-06	0.0004849	0.004149	0.003879	13	360	module5
9	GO:1903311	regulation of mRNA metabolic process	1.645e-06	0.0005336	0.004566	0.004802	13	367	module5
10	GO:0000956	nuclear-transcribed mRNA catabolic process	4.008e-06	0.00117	0.01001	0.0117	8	133	module5
1	GO:0016570	histone modification	8.283e-07	0.001685	0.01381	0.001685	15	563	module6
2	GO:0034968	histone lysine methylation	2.252e-06	0.00229	0.01877	0.00458	8	148	module6
3	GO:0018022	peptidyl-lysine methylation	5.057e-06	0.003428	0.0281	0.01029	8	165	module6
4	GO:0006405	RNA export from nucleus	1.415e-05	0.006828	0.05596	0.02879	6	91	module6
5	GO:0016571	histone methylation	1.778e-05	0.006828	0.05596	0.03617	8	196	module6
6	GO:0018205	peptidyl-lysine modification	2.014e-05	0.006828	0.05596	0.04097	12	478	module6
7	GO:0006406	mRNA export from nucleus	4.484e-05	0.01303	0.1068	0.09121	5	68	module6
8	GO:0140053	mitochondrial gene expression	6.636e-05	0.01687	0.1383	0.135	7	174	module6
9	GO:0006479	protein methylation	8.646e-05	0.01759	0.1441	0.1759	8	245	module6
10	GO:0008213	protein alkylation	8.646e-05	0.01759	0.1441	0.1759	8	245	module6
1	GO:0006446	regulation of translational initiation	1.065e-05	0.01088	0.09215	0.02849	6	92	module7
2	GO:0006413	translational initiation	1.217e-05	0.01088	0.09215	0.03255	7	142	module7
3	GO:0009894	regulation of catabolic process	1.221e-05	0.01088	0.09215	0.03264	19	1150	module7
4	GO:0006997	nucleus organization	3.744e-05	0.02503	0.212	0.1001	7	169	module7
5	GO:0051247	positive regulation of protein metabolic process	6.413e-05	0.02839	0.2404	0.1715	23	1773	module7
6	GO:0006487	protein N-linked glycosylation	6.914e-05	0.02839	0.2404	0.1849	5	79	module7
7	GO:0046907	intracellular transport	8.861e-05	0.02839	0.2404	0.237	23	1811	module7
8	GO:0048193	Golgi vesicle transport	9.257e-05	0.02839	0.2404	0.2475	9	338	module7
9	GO:0045184	establishment of protein localization	9.555e-05	0.02839	0.2404	0.2555	24	1946	module7
10	GO:0034250	positive regulation of cellular amide metabolic process	0.0001152	0.03079	0.2608	0.3079	7	202	module7
1	GO:0022618	ribonucleoprotein complex assembly	1.782e-07	0.0002299	0.001888	0.0003685	10	252	module8
2	GO:0071826	ribonucleoprotein complex subunit organization	2.38e-07	0.0002299	0.001888	0.0004921	10	260	module8
3	GO:2001020	regulation of response to DNA damage stimulus	3.756e-07	0.0002299	0.001888	0.0007768	11	345	module8
4	GO:0022613	ribonucleoprotein complex biogenesis	4.936e-07	0.0002299	0.001888	0.001021	13	520	module8
5	GO:0016071	mRNA metabolic process	6.01e-07	0.0002299	0.001888	0.001243	16	821	module8
6	GO:0006282	regulation of DNA repair	7.662e-07	0.0002299	0.001888	0.001584	9	227	module8
7	GO:0006974	cellular response to DNA damage stimulus	8.585e-07	0.0002299	0.001888	0.001775	17	952	module8
8	GO:0006397	mRNA processing	8.895e-07	0.0002299	0.001888	0.001839	13	548	module8
9	GO:0006259	DNA metabolic process	1.097e-06	0.0002521	0.00207	0.002269	19	1201	module8
10	GO:0008380	RNA splicing	2.436e-06	0.0005037	0.004136	0.005037	12	506	module8
1	GO:0046907	intracellular transport	5.875e-12	1.06e-08	8.563e-08	1.06e-08	24	1811	module9
2	GO:0015031	protein transport	3.881e-10	3.503e-07	2.829e-06	7.005e-07	22	1821	module9
3	GO:0045184	establishment of protein localization	1.37e-09	8.245e-07	6.658e-06	2.473e-06	22	1946	module9
4	GO:0006886	intracellular protein transport	3.572e-08	1.612e-05	0.0001302	6.448e-05	15	1010	module9
5	GO:0010256	endomembrane system organization	1.236e-07	4.462e-05	0.0003604	0.0002231	12	660	module9
6	GO:0016482	cytosolic transport	8.131e-07	0.0002446	0.001975	0.001468	7	195	module9
7	GO:0048193	Golgi vesicle transport	2.883e-06	0.0007434	0.006004	0.005204	8	338	module9
8	GO:0042147	retrograde transport, endosome to Golgi	6.801e-06	0.001515	0.01223	0.01228	5	100	module9
9	GO:0007030	Golgi organization	7.554e-06	0.001515	0.01223	0.01363	6	178	module9
10	GO:0001921	positive regulation of receptor recycling	1.172e-05	0.002116	0.01709	0.02116	3	17	module9
1	GO:0080171	lytic vacuole organization	5.32e-06	0.00385	0.03086	0.009022	5	107	module10
2	GO:0007040	lysosome organization	5.32e-06	0.00385	0.03086	0.009022	5	107	module10
3	GO:0046479	glycosphingolipid catabolic process	6.811e-06	0.00385	0.03086	0.01155	3	16	module10
4	GO:0019377	glycolipid catabolic process	9.892e-06	0.004194	0.03361	0.01678	3	18	module10
5	GO:0007033	vacuole organization	1.727e-05	0.005859	0.04695	0.02929	6	232	module10
6	GO:0046514	ceramide catabolic process	2.129e-05	0.006018	0.04823	0.03611	3	23	module10
7	GO:0030149	sphingolipid catabolic process	7.713e-05	0.0178	0.1427	0.1308	3	35	module10
8	GO:0051592	response to calcium ion	9.789e-05	0.0178	0.1427	0.166	5	196	module10
9	GO:0006689	ganglioside catabolic process	0.0001142	0.0178	0.1427	0.1937	2	7	module10
10	GO:0046466	membrane lipid catabolic process	0.0001155	0.0178	0.1427	0.1958	3	40	module10
1	GO:1904869	regulation of protein localization to Cajal body	1.782e-06	0.001134	0.008926	0.002625	3	11	module11
2	GO:1904871	positive regulation of protein localization to Cajal body	1.782e-06	0.001134	0.008926	0.002625	3	11	module11
3	GO:1903405	protein localization to nuclear body	3.079e-06	0.001134	0.008926	0.004535	3	13	module11
4	GO:1904867	protein localization to Cajal body	3.079e-06	0.001134	0.008926	0.004535	3	13	module11
5	GO:1990173	protein localization to nucleoplasm	4.883e-06	0.001438	0.01132	0.007192	3	15	module11
6	GO:0051052	regulation of DNA metabolic process	8.982e-05	0.02205	0.1736	0.1323	8	644	module11
7	GO:1904851	positive regulation of establishment of protein localization to telomere	0.000224	0.03877	0.3052	0.33	2	10	module11
8	GO:1904951	positive regulation of establishment of protein localization	0.0002394	0.03877	0.3052	0.3526	6	390	module11
9	GO:1903829	positive regulation of protein localization	0.0002636	0.03877	0.3052	0.3883	7	565	module11
10	GO:0070203	regulation of establishment of protein localization to telomere	0.0002734	0.03877	0.3052	0.4027	2	11	module11
1	GO:0030239	myofibril assembly	1.969e-26	2.739e-23	2.14e-22	2.739e-23	16	128	module12
2	GO:0055002	striated muscle cell development	6.994e-26	4.865e-23	3.802e-22	9.729e-23	16	138	module12
3	GO:0003012	muscle system process	1.642e-25	7.614e-23	5.95e-22	2.284e-22	22	565	module12
4	GO:0055001	muscle cell development	5.908e-24	2.054e-21	1.606e-20	8.218e-21	19	373	module12
5	GO:0010927	cellular component assembly involved in morphogenesis	2.195e-23	6.107e-21	4.773e-20	3.053e-20	16	195	module12
6	GO:0006936	muscle contraction	5.212e-23	1.208e-20	9.444e-20	7.25e-20	19	418	module12
7	GO:0051146	striated muscle cell differentiation	1.069e-21	2.124e-19	1.66e-18	1.487e-18	19	490	module12
8	GO:0045214	sarcomere organization	2.911e-21	5.062e-19	3.956e-18	4.049e-18	12	74	module12
9	GO:0031032	actomyosin structure organization	1.069e-20	1.653e-18	1.292e-17	1.487e-17	16	285	module12
10	GO:0061061	muscle structure development	1.036e-19	1.441e-17	1.126e-16	1.441e-16	22	1044	module12
1	GO:0006936	muscle contraction	8.952e-19	7.34e-16	5.349e-15	7.34e-16	16	418	module13
2	GO:0003012	muscle system process	3.052e-18	1.251e-15	9.12e-15	2.503e-15	17	565	module13
3	GO:0055001	muscle cell development	6.948e-18	1.899e-15	1.384e-14	5.697e-15	15	373	module13
4	GO:0061061	muscle structure development	3.891e-15	7.977e-13	5.813e-12	3.191e-12	18	1044	module13
5	GO:0030239	myofibril assembly	6.548e-15	1.074e-12	7.825e-12	5.369e-12	10	128	module13
6	GO:0051146	striated muscle cell differentiation	1.286e-14	1.654e-12	1.205e-11	1.054e-11	14	490	module13
7	GO:0055002	striated muscle cell development	1.412e-14	1.654e-12	1.205e-11	1.158e-11	10	138	module13
8	GO:0042692	muscle cell differentiation	3.054e-14	3.13e-12	2.281e-11	2.504e-11	15	658	module13
9	GO:0010927	cellular component assembly involved in morphogenesis	4.658e-13	4.244e-11	3.093e-10	3.82e-10	10	195	module13
10	GO:0060537	muscle tissue development	1.559e-12	1.279e-10	9.317e-10	1.279e-09	14	697	module13
1	GO:0001525	angiogenesis	2.552e-16	3.563e-13	2.786e-12	3.563e-13	17	873	module15
2	GO:0048514	blood vessel morphogenesis	3.883e-15	2.711e-12	2.119e-11	5.421e-12	17	1029	module15
3	GO:0001568	blood vessel development	2.488e-14	1.158e-11	9.051e-11	3.473e-11	17	1152	module15
4	GO:0001944	vasculature development	8.19e-14	2.858e-11	2.235e-10	1.143e-10	17	1239	module15
5	GO:0035239	tube morphogenesis	1.275e-12	3.56e-10	2.783e-09	1.78e-09	17	1467	module15
6	GO:0007155	cell adhesion	2.015e-11	4.023e-09	3.146e-08	2.813e-08	17	1742	module15
7	GO:0003158	endothelium development	2.017e-11	4.023e-09	3.146e-08	2.816e-08	9	224	module15
8	GO:0001935	endothelial cell proliferation	4.027e-11	7.028e-09	5.495e-08	5.622e-08	9	242	module15
9	GO:0035295	tube development	6.777e-11	1.029e-08	8.047e-08	9.461e-08	17	1880	module15
10	GO:0048646	anatomical structure formation involved in morphogenesis	7.372e-11	1.029e-08	8.047e-08	1.029e-07	17	1890	module15
1	GO:0006888	endoplasmic reticulum to Golgi vesicle-mediated transport	3.373e-09	4.772e-06	3.738e-05	4.772e-06	7	161	module16
2	GO:0048193	Golgi vesicle transport	5.425e-07	0.0003838	0.003006	0.0007676	7	338	module16
1	GO:0000122	negative regulation of transcription by RNA polymerase II	2.687e-09	1.639e-07	7.698e-07	1.639e-07	13	1123	module17
2	GO:0045892	negative regulation of DNA-templated transcription	8.345e-08	1.344e-06	6.314e-06	5.09e-06	13	1497	module17
3	GO:1903507	negative regulation of nucleic acid-templated transcription	8.544e-08	1.344e-06	6.314e-06	5.212e-06	13	1500	module17
4	GO:1902679	negative regulation of RNA biosynthetic process	8.816e-08	1.344e-06	6.314e-06	5.378e-06	13	1504	module17
5	GO:0051253	negative regulation of RNA metabolic process	2.514e-07	3.067e-06	1.44e-05	1.534e-05	13	1645	module17
6	GO:0045934	negative regulation of nucleobase-containing compound metabolic process	6.803e-07	6.917e-06	3.248e-05	4.15e-05	13	1793	module17
7	GO:0010558	negative regulation of macromolecule biosynthetic process	9.618e-07	8.381e-06	3.936e-05	5.867e-05	13	1848	module17
8	GO:0031327	negative regulation of cellular biosynthetic process	1.692e-06	1.29e-05	6.059e-05	0.0001032	13	1942	module17
9	GO:0009890	negative regulation of biosynthetic process	2.256e-06	1.529e-05	7.181e-05	0.0001376	13	1992	module17
10	GO:0008380	RNA splicing	0.006557	0.04	0.1879	0.4	4	506	module17
1	GO:0006941	striated muscle contraction	2.066e-08	2.783e-05	0.0002166	2.783e-05	7	225	module18
2	GO:0095500	acetylcholine receptor signaling pathway	2.46e-07	0.0001357	0.001056	0.0003313	4	39	module18
3	GO:1905145	cellular response to acetylcholine	3.023e-07	0.0001357	0.001056	0.0004072	4	41	module18
4	GO:1905144	response to acetylcholine	4.04e-07	0.0001361	0.001059	0.0005442	4	44	module18
5	GO:0003012	muscle system process	7.531e-07	0.0002029	0.001579	0.001014	8	565	module18
6	GO:0098926	postsynaptic signal transduction	1.081e-06	0.0002234	0.001739	0.001456	4	56	module18
7	GO:0003009	skeletal muscle contraction	1.161e-06	0.0002234	0.001739	0.001564	4	57	module18
8	GO:0006936	muscle contraction	1.375e-06	0.0002316	0.001803	0.001853	7	418	module18
9	GO:0050881	musculoskeletal movement	3.901e-06	0.0005255	0.00409	0.005255	4	77	module18
10	GO:0050879	multicellular organismal movement	3.901e-06	0.0005255	0.00409	0.005255	4	77	module18
1	GO:0006412	translation	3.65e-06	0.001605	0.01134	0.002394	8	866	module20
2	GO:0043043	peptide biosynthetic process	4.895e-06	0.001605	0.01134	0.003211	8	901	module20
3	GO:0034645	cellular macromolecule biosynthetic process	1.354e-05	0.002102	0.01485	0.008882	9	1385	module20
4	GO:0043604	amide biosynthetic process	1.423e-05	0.002102	0.01485	0.009335	8	1042	module20
5	GO:0032543	mitochondrial translation	1.655e-05	0.002102	0.01485	0.01086	4	135	module20
6	GO:0006518	peptide metabolic process	1.922e-05	0.002102	0.01485	0.01261	8	1086	module20
7	GO:0140053	mitochondrial gene expression	4.477e-05	0.004195	0.02964	0.02937	4	174	module20
8	GO:0043603	cellular amide metabolic process	0.0001177	0.009655	0.0682	0.07724	8	1400	module20
1	GO:0032543	mitochondrial translation	1.96e-05	0.007402	0.05325	0.01464	4	135	module21
2	GO:0140053	mitochondrial gene expression	5.295e-05	0.007402	0.05325	0.03955	4	174	module21
3	GO:0006412	translation	5.397e-05	0.007402	0.05325	0.04032	7	866	module21
4	GO:0000398	mRNA splicing, via spliceosome	6.145e-05	0.007402	0.05325	0.0459	5	360	module21
5	GO:0000377	RNA splicing, via transesterification reactions with bulged adenosine as nucleophile	6.145e-05	0.007402	0.05325	0.0459	5	360	module21
6	GO:0000375	RNA splicing, via transesterification reactions	6.475e-05	0.007402	0.05325	0.04837	5	364	module21
7	GO:0043043	peptide biosynthetic process	6.936e-05	0.007402	0.05325	0.05182	7	901	module21
8	GO:0042255	ribosome assembly	8.401e-05	0.007844	0.05643	0.06275	3	71	module21
9	GO:0034645	cellular macromolecule biosynthetic process	0.0001512	0.01255	0.09027	0.1129	8	1385	module21
10	GO:0043604	amide biosynthetic process	0.0001724	0.01288	0.09265	0.1288	7	1042	module21
1	GO:0007039	protein catabolic process in the vacuole	1.697e-08	2.391e-05	0.0001871	2.391e-05	4	26	module22
2	GO:0007035	vacuolar acidification	4.62e-08	3.255e-05	0.0002548	6.51e-05	4	33	module22
3	GO:0051452	intracellular pH reduction	3.258e-07	0.000153	0.001198	0.0004591	4	53	module22
4	GO:1905146	lysosomal protein catabolic process	1.568e-06	0.0005525	0.004325	0.00221	3	21	module22
5	GO:0051453	regulation of intracellular pH	2.767e-06	0.0007797	0.006103	0.003898	4	90	module22
6	GO:0008057	eye pigment granule organization	3.534e-06	0.0007827	0.006127	0.004979	2	3	module22
7	GO:0030641	regulation of cellular pH	3.888e-06	0.0007827	0.006127	0.005479	4	98	module22
8	GO:0080171	lytic vacuole organization	5.518e-06	0.0008639	0.006763	0.007776	4	107	module22
9	GO:0007040	lysosome organization	5.518e-06	0.0008639	0.006763	0.007776	4	107	module22
10	GO:0006885	regulation of pH	7.099e-06	0.001	0.00783	0.01	4	114	module22
1	GO:0016192	vesicle-mediated transport	3.847e-08	3.547e-05	0.0002626	3.547e-05	12	1871	module23
2	GO:0046907	intracellular transport	3.638e-06	0.001677	0.01242	0.003354	10	1811	module23
3	GO:0016197	endosomal transport	6.671e-06	0.00205	0.01518	0.00615	5	274	module23
4	GO:0061024	membrane organization	3.95e-05	0.007336	0.05432	0.03642	7	1005	module23
5	GO:0016050	vesicle organization	3.978e-05	0.007336	0.05432	0.03668	5	397	module23
6	GO:2000303	regulation of ceramide biosynthetic process	7.58e-05	0.01165	0.08624	0.06989	2	13	module23
7	GO:0090153	regulation of sphingolipid biosynthetic process	0.0001019	0.01175	0.08697	0.09396	2	15	module23
8	GO:1905038	regulation of membrane lipid metabolic process	0.0001019	0.01175	0.08697	0.09396	2	15	module23
9	GO:0007032	endosome organization	0.0001574	0.01612	0.1194	0.1451	3	105	module23
10	GO:0010256	endomembrane system organization	0.00043	0.03964	0.2935	0.3964	5	660	module23
1	GO:0048193	Golgi vesicle transport	4.884e-09	3.13e-06	2.204e-05	3.13e-06	7	338	module24
2	GO:0006888	endoplasmic reticulum to Golgi vesicle-mediated transport	7.724e-06	0.002369	0.01668	0.004951	4	161	module24
3	GO:0006890	retrograde vesicle-mediated transport, Golgi to endoplasmic reticulum	1.109e-05	0.002369	0.01668	0.007107	3	54	module24
4	GO:0046907	intracellular transport	3.967e-05	0.005509	0.03879	0.02543	8	1811	module24
5	GO:0016192	vesicle-mediated transport	5.024e-05	0.005509	0.03879	0.03221	8	1871	module24
6	GO:0006900	vesicle budding from membrane	5.157e-05	0.005509	0.03879	0.03305	3	90	module24
7	GO:0006892	post-Golgi vesicle-mediated transport	0.0001155	0.01058	0.07447	0.07404	3	118	module24
8	GO:0010256	endomembrane system organization	0.0001453	0.01164	0.08199	0.09316	5	660	module24
9	GO:0071577	zinc ion transmembrane transport	0.0002365	0.01684	0.1186	0.1516	2	28	module24
10	GO:0006829	zinc ion transport	0.0003097	0.01985	0.1398	0.1985	2	32	module24
1	GO:0031642	negative regulation of myelination	4.339e-05	0.0299	0.2127	0.0299	2	13	module25
2	GO:0048193	Golgi vesicle transport	0.0001084	0.03735	0.2657	0.0747	4	338	module25
3	GO:0031645	negative regulation of nervous system process	0.0002089	0.04583	0.326	0.1439	2	28	module25
4	GO:0016192	vesicle-mediated transport	0.0002661	0.04583	0.326	0.1833	7	1871	module25
1	GO:0039692	single stranded viral RNA replication via double stranded DNA intermediate	0.0001054	0.04785	0.3361	0.06638	2	20	module27
2	GO:0043984	histone H4-K16 acetylation	0.0002242	0.04785	0.3361	0.1413	2	29	module27
3	GO:0001835	blastocyst hatching	0.0004074	0.04785	0.3361	0.2567	2	39	module27
4	GO:0039694	viral RNA genome replication	0.0004287	0.04785	0.3361	0.2701	2	40	module27
5	GO:0071684	organism emergence from protective structure	0.0005428	0.04785	0.3361	0.342	2	45	module27
6	GO:0035188	hatching	0.0005428	0.04785	0.3361	0.342	2	45	module27
7	GO:0016032	viral process	0.0005492	0.04785	0.3361	0.346	4	517	module27
8	GO:0071333	cellular response to glucose stimulus	0.0007143	0.04785	0.3361	0.45	3	234	module27
9	GO:0071331	cellular response to hexose stimulus	0.0007322	0.04785	0.3361	0.4613	3	236	module27
10	GO:0071326	cellular response to monosaccharide stimulus	0.0007595	0.04785	0.3361	0.4785	3	239	module27
1	GO:1905037	autophagosome organization	1.024e-06	0.0009134	0.006733	0.0009134	4	120	module30
2	GO:0007033	vacuole organization	1.404e-05	0.006261	0.04615	0.01252	4	232	module30
3	GO:0000045	autophagosome assembly	5.359e-05	0.01132	0.08344	0.0478	3	112	module30
4	GO:0016236	macroautophagy	5.707e-05	0.01132	0.08344	0.05091	4	332	module30
5	GO:0051640	organelle localization	7.403e-05	0.01132	0.08344	0.06603	5	714	module30
6	GO:0046907	intracellular transport	7.615e-05	0.01132	0.08344	0.06792	7	1811	module30
7	GO:0043161	proteasome-mediated ubiquitin-dependent protein catabolic process	0.0002561	0.03264	0.2406	0.2285	4	490	module30
8	GO:0006886	intracellular protein transport	0.0003771	0.04205	0.31	0.3364	5	1010	module30
9	GO:0010498	proteasomal protein catabolic process	0.0004463	0.04424	0.3261	0.3981	4	567	module30
10	GO:0061919	process utilizing autophagic mechanism	0.0006142	0.04753	0.3504	0.5479	4	617	module30
1	GO:0009060	aerobic respiration	8.351e-06	0.003806	0.0262	0.004576	4	221	module33
2	GO:0006091	generation of precursor metabolites and energy	1.731e-05	0.003806	0.0262	0.009484	5	575	module33
3	GO:0045333	cellular respiration	2.09e-05	0.003806	0.0262	0.01146	4	279	module33
4	GO:0051259	protein complex oligomerization	2.778e-05	0.003806	0.0262	0.01523	4	300	module33
5	GO:0065003	protein-containing complex assembly	4.883e-05	0.004794	0.033	0.02676	7	1859	module33
6	GO:0006754	ATP biosynthetic process	5.456e-05	0.004794	0.033	0.0299	3	122	module33
7	GO:0015980	energy derivation by oxidation of organic compounds	7.497e-05	0.004794	0.033	0.04108	4	387	module33
8	GO:0009206	purine ribonucleoside triphosphate biosynthetic process	7.705e-05	0.004794	0.033	0.04222	3	137	module33
9	GO:0009145	purine nucleoside triphosphate biosynthetic process	7.873e-05	0.004794	0.033	0.04314	3	138	module33
10	GO:0009201	ribonucleoside triphosphate biosynthetic process	8.751e-05	0.004796	0.03302	0.04796	3	143	module33
1	GO:0006119	oxidative phosphorylation	4.903e-10	1.079e-07	6.443e-07	1.079e-07	6	172	module38
2	GO:0009060	aerobic respiration	2.218e-09	2.44e-07	1.457e-06	4.88e-07	6	221	module38
3	GO:0045333	cellular respiration	8.956e-09	6.567e-07	3.923e-06	1.97e-06	6	279	module38
4	GO:0015980	energy derivation by oxidation of organic compounds	6.274e-08	3.451e-06	2.061e-05	1.38e-05	6	387	module38
5	GO:0042776	proton motive force-driven mitochondrial ATP synthesis	8.345e-08	3.672e-06	2.193e-05	1.836e-05	4	70	module38
6	GO:0015986	proton motive force-driven ATP synthesis	1.295e-07	4.747e-06	2.835e-05	2.848e-05	4	78	module38
7	GO:0019646	aerobic electron transport chain	3.256e-07	1.023e-05	6.112e-05	7.163e-05	4	98	module38
8	GO:0042775	mitochondrial ATP synthesis coupled electron transport	5.182e-07	1.314e-05	7.846e-05	0.000114	4	110	module38
9	GO:0042773	ATP synthesis coupled electron transport	5.374e-07	1.314e-05	7.846e-05	0.0001182	4	111	module38
10	GO:0006091	generation of precursor metabolites and energy	6.468e-07	1.423e-05	8.5e-05	0.0001423	6	575	module38
1	GO:1903543	positive regulation of exosomal secretion	3.673e-05	0.006099	0.03917	0.01267	2	16	module40
2	GO:1903541	regulation of exosomal secretion	6.418e-05	0.006099	0.03917	0.02214	2	21	module40
3	GO:1990182	exosomal secretion	9.156e-05	0.006099	0.03917	0.03159	2	25	module40
4	GO:0039702	viral budding via host ESCRT complex	9.156e-05	0.006099	0.03917	0.03159	2	25	module40
5	GO:0097734	extracellular exosome biogenesis	9.916e-05	0.006099	0.03917	0.03421	2	26	module40
6	GO:0140112	extracellular vesicle biogenesis	0.0001153	0.006099	0.03917	0.03976	2	28	module40
7	GO:0046755	viral budding	0.0001238	0.006099	0.03917	0.0427	2	29	module40
8	GO:0036258	multivesicular body assembly	0.0001607	0.006473	0.04157	0.05545	2	33	module40
9	GO:0036257	multivesicular body organization	0.0001707	0.006473	0.04157	0.0589	2	34	module40
10	GO:0019068	virion assembly	0.0002251	0.006473	0.04157	0.07768	2	39	module40
1	GO:0030198	extracellular matrix organization	3.818e-08	1.311e-05	9.773e-05	3.704e-05	6	394	module41
2	GO:0043062	extracellular structure organization	3.876e-08	1.311e-05	9.773e-05	3.76e-05	6	395	module41
3	GO:0045229	external encapsulating structure organization	4.054e-08	1.311e-05	9.773e-05	3.933e-05	6	398	module41
4	GO:0031099	regeneration	7.961e-06	0.00193	0.01439	0.007722	5	539	module41
5	GO:0009611	response to wounding	6.199e-05	0.01117	0.08325	0.06013	5	825	module41
6	GO:0032963	collagen metabolic process	6.908e-05	0.01117	0.08325	0.067	3	144	module41
7	GO:0048678	response to axon injury	9.622e-05	0.01333	0.0994	0.09333	3	161	module41
8	GO:0048514	blood vessel morphogenesis	0.0001768	0.02143	0.1598	0.1715	5	1029	module41
9	GO:0001503	ossification	0.0002321	0.02455	0.183	0.2252	4	568	module41
10	GO:0021782	glial cell development	0.000262	0.02455	0.183	0.2541	3	226	module41
1	GO:0070646	protein modification by small protein removal	0.0001114	0.02876	0.2004	0.06638	3	186	module45
2	GO:0061484	hematopoietic stem cell homeostasis	0.0002286	0.02876	0.2004	0.1363	2	43	module45
3	GO:0046076	dTTP catabolic process	0.0005311	0.02876	0.2004	0.3166	1	1	module45
4	GO:0042728	flavin-containing compound catabolic process	0.0005311	0.02876	0.2004	0.3166	1	1	module45
5	GO:1903755	positive regulation of SUMO transferase activity	0.0005311	0.02876	0.2004	0.3166	1	1	module45
6	GO:1903007	positive regulation of Lys63-specific deubiquitinase activity	0.0005311	0.02876	0.2004	0.3166	1	1	module45
7	GO:0072389	flavin adenine dinucleotide catabolic process	0.0005311	0.02876	0.2004	0.3166	1	1	module45
8	GO:0010722	regulation of ferrochelatase activity	0.0005311	0.02876	0.2004	0.3166	1	1	module45
9	GO:0006386	termination of RNA polymerase III transcription	0.0005311	0.02876	0.2004	0.3166	1	1	module45
10	GO:1903182	regulation of SUMO transferase activity	0.0005311	0.02876	0.2004	0.3166	1	1	module45
1	GO:0060048	cardiac muscle contraction	1.749e-08	1.346e-05	9.727e-05	1.346e-05	5	174	module46
2	GO:0006941	striated muscle contraction	6.327e-08	2.436e-05	0.000176	4.872e-05	5	225	module46
3	GO:0003012	muscle system process	1.647e-07	4.226e-05	0.0003053	0.0001268	6	565	module46
4	GO:0030239	myofibril assembly	4.434e-07	7.694e-05	0.0005558	0.0003414	4	128	module46
5	GO:0055003	cardiac myofibril assembly	5.475e-07	7.694e-05	0.0005558	0.0004216	3	32	module46
6	GO:0055002	striated muscle cell development	5.995e-07	7.694e-05	0.0005558	0.0004616	4	138	module46
7	GO:0055001	muscle cell development	7.779e-07	8.557e-05	0.0006182	0.000599	5	373	module46
8	GO:0060047	heart contraction	9.692e-07	9.329e-05	0.0006739	0.0007463	5	390	module46
9	GO:0003015	heart process	1.125e-06	9.628e-05	0.0006955	0.0008665	5	402	module46
10	GO:0006936	muscle contraction	1.364e-06	0.000105	0.0007586	0.00105	5	418	module46
1	GO:2000626	negative regulation of miRNA catabolic process	0.0004828	0.04114	0.2416	0.09608	1	1	module48
2	GO:0061938	protein localization to somatodendritic compartment	0.0004828	0.04114	0.2416	0.09608	1	1	module48
3	GO:1903512	phytanic acid metabolic process	0.000965	0.04114	0.2416	0.192	1	2	module48
4	GO:0006427	histidyl-tRNA aminoacylation	0.000965	0.04114	0.2416	0.192	1	2	module48
5	GO:0071485	cellular response to absence of light	0.001447	0.04114	0.2416	0.288	1	3	module48
6	GO:0009646	response to absence of light	0.001447	0.04114	0.2416	0.288	1	3	module48
7	GO:1990603	dark adaptation	0.001447	0.04114	0.2416	0.288	1	3	module48
8	GO:0097089	methyl-branched fatty acid metabolic process	0.001929	0.04799	0.2818	0.3839	1	4	module48
1	GO:2001020	regulation of response to DNA damage stimulus	1.466e-05	0.006932	0.0467	0.006932	4	345	module49
2	GO:0060977	coronary vasculature morphogenesis	0.0001309	0.03096	0.2086	0.06193	2	36	module49
3	GO:0018023	peptidyl-lysine trimethylation	0.000429	0.03491	0.2352	0.2029	2	65	module49
4	GO:0006401	RNA catabolic process	0.0004783	0.03491	0.2352	0.2262	3	339	module49
5	GO:1905396	cellular response to flavonoid	0.0004828	0.03491	0.2352	0.2284	1	1	module49
6	GO:0000288	nuclear-transcribed mRNA catabolic process, deadenylation-dependent decay	0.0005118	0.03491	0.2352	0.2421	2	71	module49
7	GO:0080135	regulation of cellular response to stress	0.0005478	0.03491	0.2352	0.2591	4	878	module49
8	GO:0060976	coronary vasculature development	0.0006656	0.03491	0.2352	0.3148	2	81	module49
9	GO:0006974	cellular response to DNA damage stimulus	0.0007444	0.03491	0.2352	0.3521	4	952	module49
10	GO:0003349	epicardium-derived cardiac endothelial cell differentiation	0.000965	0.03491	0.2352	0.4565	1	2	module49

## Sheet: Sheet1
	ID	Name	pValue	FDR B&H	FDR B&Y	Bonferroni	Genes from Input	Genes in Annotation	Module
1	8q24.3	8q24.3	1.5e-19	4.666e-17	2.948e-16	4.666e-17	23	113	module2
2	8p21.3	8p21.3	2.513e-13	3.908e-11	2.47e-10	7.817e-11	12	38	module2
3	8p11.2	8p11.2	7.448e-12	7.721e-10	4.879e-09	2.316e-09	8	14	module2
4	8q24.13	8q24.13	1.022e-06	7.946e-05	0.0005021	0.0003178	7	36	module2
5	8q22.1	8q22.1	2.166e-06	0.0001347	0.0008512	0.0006736	7	40	module2
6	8p21	8p21	1.019e-05	0.0005282	0.003338	0.003169	5	20	module2
7	8q22.2	8q22.2	2.13e-05	0.0009464	0.00598	0.006625	5	23	module2
8	8q21.11	8q21.11	5.844e-05	0.002272	0.01435	0.01817	5	28	module2
9	8q11	8q11	6.74e-05	0.002329	0.01472	0.02096	3	6	module2
10	16q24	16q24	0.0001071	0.003331	0.02105	0.03331	4	17	module2
1	11q23	11q23	6.51e-07	8.142e-05	0.0004786	0.0001302	6	36	module3
2	22q13.1	22q13.1	8.142e-07	8.142e-05	0.0004786	0.0001628	8	85	module3
3	12q24.2	12q24.2	9.475e-06	0.0006316	0.003713	0.001895	4	16	module3
4	12p13	12p13	0.0002813	0.01407	0.08268	0.05626	5	66	module3
5	7q36.1	7q36.1	0.0004792	0.01917	0.1127	0.09583	5	74	module3
1	14q23.1	14q23.1	5.629e-06	0.0007881	0.004352	0.0007881	5	47	module4
2	9p13.3	9p13.3	0.0007502	0.03574	0.1974	0.105	4	75	module4
3	16q12.1	16q12.1	0.0008269	0.03574	0.1974	0.1158	3	34	module4
4	10q26.13	10q26.13	0.001147	0.03574	0.1974	0.1606	3	38	module4
5	4p11	4p11	0.001276	0.03574	0.1974	0.1787	2	10	module4
6	15q21	15q21	0.001555	0.03627	0.2003	0.2176	2	11	module4
7	9p22.1	9p22.1	0.002545	0.04486	0.2477	0.3563	2	14	module4
8	18q21.33	18q21.33	0.003332	0.04486	0.2477	0.4665	2	16	module4
9	4p15.32	4p15.32	0.003332	0.04486	0.2477	0.4665	2	16	module4
10	14q12	14q12	0.003336	0.04486	0.2477	0.467	3	55	module4
1	19p13.3	19p13.3	3.025e-32	1.119e-30	4.703e-30	1.119e-30	28	237	module5
2	19p13.2	19p13.2	6.411e-25	1.186e-23	4.983e-23	2.372e-23	23	229	module5
3	19q13.2	19q13.2	3.432e-13	4.233e-12	1.779e-11	1.27e-11	13	164	module5
4	19p13.11	19p13.11	2.976e-11	2.753e-10	1.157e-09	1.101e-09	9	73	module5
5	19q13.3	19q13.3	2.601e-09	1.925e-08	8.086e-08	9.623e-08	8	82	module5
6	19q13.1	19q13.1	1.381e-07	8.518e-07	3.579e-06	5.111e-06	6	55	module5
7	19q13.32	19q13.32	1.734e-05	9.165e-05	0.0003851	0.0006416	5	74	module5
8	19p13.1	19p13.1	5.494e-05	0.0002541	0.001068	0.002033	4	48	module5
9	19p13.12	19p13.12	6.459e-05	0.0002655	0.001116	0.00239	4	50	module5
10	19q13.42	19q13.42	0.0002119	0.0007839	0.003294	0.007839	5	125	module5
1	1q21	1q21	3.365e-14	1.346e-12	5.759e-12	1.346e-12	11	91	module6
2	1q21.3	1q21.3	5.701e-13	1.14e-11	4.879e-11	2.28e-11	11	117	module6
3	1q41	1q41	1.151e-10	1.535e-09	6.567e-09	4.605e-09	8	66	module6
4	1q25	1q25	4.389e-10	4.389e-09	1.878e-08	1.756e-08	6	26	module6
5	1q22	1q22	1.589e-09	1.271e-08	5.438e-08	6.355e-08	7	57	module6
6	1q25.1	1q25.1	2.504e-09	1.669e-08	7.142e-08	1.002e-07	6	34	module6
7	1q42.13	1q42.13	9.751e-07	5.572e-06	2.384e-05	3.901e-05	5	49	module6
8	1q32.3	1q32.3	3.167e-06	1.416e-05	6.057e-05	0.0001267	4	28	module6
9	1q44	1q44	3.185e-06	1.416e-05	6.057e-05	0.0001274	6	110	module6
10	1q42.11	1q42.11	5.503e-06	2.201e-05	9.419e-05	0.0002201	3	10	module6
1	11q13	11q13	7.464e-27	3.209e-25	1.396e-24	3.209e-25	19	118	module7
2	11p15.5	11p15.5	1.039e-11	2.233e-10	9.716e-10	4.467e-10	10	119	module7
3	11q13.1	11q13.1	4.486e-11	6.429e-10	2.797e-09	1.929e-09	8	63	module7
4	11q23.3	11q23.3	2.604e-10	2.799e-09	1.218e-08	1.12e-08	8	78	module7
5	11p11.2	11p11.2	4.319e-10	3.715e-09	1.616e-08	1.857e-08	8	83	module7
6	11q12.2	11q12.2	2.148e-07	1.54e-06	6.697e-06	9.237e-06	5	39	module7
7	11q12.3	11q12.3	8.449e-06	5.19e-05	0.0002258	0.0003633	4	38	module7
8	11p12-p11	11p12-p11	0.0001131	0.0006081	0.002645	0.004865	2	5	module7
9	11q12-q13	11q12-q13	0.0001693	0.000809	0.003519	0.007281	2	6	module7
10	11q24.2	11q24.2	0.001299	0.005584	0.02429	0.05584	3	63	module7
1	11q12-q13	11q12-q13	0.0001142	0.006747	0.03316	0.00868	2	6	module8
2	11q12.2	11q12.2	0.0001776	0.006747	0.03316	0.01349	3	39	module8
3	11q13	11q13	0.000339	0.008587	0.0422	0.02576	4	118	module8
4	7p22	7p22	0.001556	0.02365	0.1162	0.1183	2	21	module8
5	11q12	11q12	0.001556	0.02365	0.1162	0.1183	2	21	module8
6	3q27.1	3q27.1	0.002573	0.02653	0.1304	0.1955	2	27	module8
7	19q13.11-q13.13	19q13.11-q13.13	0.002792	0.02653	0.1304	0.2122	1	1	module8
8	1p36-p22	1p36-p22	0.002792	0.02653	0.1304	0.2122	1	1	module8
9	8q24.3	8q24.3	0.003921	0.03311	0.1627	0.298	3	113	module8
10	20q11.21-q11.23	20q11.21-q11.23	0.005561	0.04227	0.2077	0.4227	1	2	module8
1	2p14	2p14	0.001183	0.02728	0.1228	0.05913	2	31	module9
2	2p24.3-q21.3	2p24.3-q21.3	0.001637	0.02728	0.1228	0.08185	1	1	module9
3	Xp22.12-p22.11	Xp22.12-p22.11	0.001637	0.02728	0.1228	0.08185	1	1	module9
4	14q12	14q12	0.003683	0.04076	0.1834	0.1842	2	55	module9
5	7q22-q31	7q22-q31	0.004895	0.04076	0.1834	0.2448	1	3	module9
6	Xq24	Xq24	0.004954	0.04076	0.1834	0.2477	2	64	module9
7	1p31.1	1p31.1	0.006062	0.04076	0.1834	0.3031	2	71	module9
8	6p21.3-p21.2	6p21.3-p21.2	0.006522	0.04076	0.1834	0.3261	1	4	module9
1	Xp11.4	Xp11.4	0.001221	0.02475	0.1109	0.05982	2	34	module10
2	9q32-q34.11	9q32-q34.11	0.001516	0.02475	0.1109	0.07426	1	1	module10
3	4q34.1-q35.1	4q34.1-q35.1	0.001516	0.02475	0.1109	0.07426	1	1	module10
4	1p32.3-p31.3	1p32.3-p31.3	0.003024	0.02964	0.1328	0.1482	1	2	module10
5	5q31.3-q32	5q31.3-q32	0.003024	0.02964	0.1328	0.1482	1	2	module10
6	2q31-q32	2q31-q32	0.004533	0.03702	0.1658	0.2221	1	3	module10
7	15q24-q25	15q24-q25	0.00604	0.04228	0.1894	0.296	1	4	module10
8	10q21-q22	10q21-q22	0.007544	0.04621	0.207	0.3697	1	5	module10
1	7q11.23	7q11.23	4.663e-09	1.352e-07	5.357e-07	1.352e-07	6	97	module11
2	7q22	7q22	2.344e-07	3.399e-06	1.346e-05	6.797e-06	4	38	module11
3	7q22.1	7q22.1	5.246e-07	5.071e-06	2.009e-05	1.521e-05	5	113	module11
4	7p22	7p22	0.0003916	0.002839	0.01125	0.01136	2	21	module11
5	7q36	7q36	0.000651	0.003776	0.01496	0.01888	2	27	module11
6	7p13	7p13	0.00136	0.004356	0.01726	0.03943	2	39	module11
7	7q22.1-q22.3	7q22.1-q22.3	0.001394	0.004356	0.01726	0.04043	1	1	module11
8	7q11.1	7q11.1	0.001394	0.004356	0.01726	0.04043	1	1	module11
9	2q21-q22	2q21-q22	0.001394	0.004356	0.01726	0.04043	1	1	module11
10	7q33	7q33	0.001502	0.004356	0.01726	0.04356	2	41	module11
1	10q22.3-q23.2	10q22.3-q23.2	0.001121	0.04018	0.1677	0.04036	1	1	module12
2	4q34.2	4q34.2	0.004472	0.04018	0.1677	0.161	1	4	module12
3	1p34-p33	1p34-p33	0.004472	0.04018	0.1677	0.161	1	4	module12
4	4q26-q27	4q26-q27	0.004472	0.04018	0.1677	0.161	1	4	module12
5	17p13.1	17p13.1	0.007763	0.04018	0.1677	0.2795	2	118	module12
6	Xp22.1	Xp22.1	0.007813	0.04018	0.1677	0.2813	1	7	module12
7	1q42-q43	1q42-q43	0.007813	0.04018	0.1677	0.2813	1	7	module12
8	5q14	5q14	0.01114	0.04458	0.1861	0.4012	1	10	module12
9	17q24	17q24	0.01114	0.04458	0.1861	0.4012	1	10	module12
10	9q22.3	9q22.3	0.01336	0.04733	0.1976	0.4809	1	12	module12
1	20q12-q13.11	20q12-q13.11	0.00103	0.03399	0.139	0.03399	1	1	module13
1	13q34	13q34	8.594e-14	1.633e-12	5.793e-12	1.633e-12	7	54	module14
2	13q14.11	13q14.11	6.615e-08	6.284e-07	2.229e-06	1.257e-06	4	39	module14
3	13q33.3	13q33.3	4.331e-05	0.0002743	0.0009732	0.000823	2	10	module14
4	13q22.1	13q22.1	6.345e-05	0.0003014	0.001069	0.001206	2	12	module14
5	13q31.1	13q31.1	0.0001817	0.0006906	0.00245	0.003453	2	20	module14
6	13q14.2	13q14.2	0.0003343	0.001059	0.003756	0.006351	2	27	module14
7	13q14.3	13q14.3	0.0007741	0.002101	0.007455	0.01471	2	41	module14
8	13q14.1-q14.3	13q14.1-q14.3	0.0009998	0.002111	0.007488	0.019	1	1	module14
9	13q14.1-q14.2	13q14.1-q14.2	0.0009998	0.002111	0.007488	0.019	1	1	module14
10	13q32-q33	13q32-q33	0.001997	0.003794	0.01346	0.03794	1	2	module14
1	17q23.3	17q23.3	0.0003887	0.01166	0.04658	0.01166	2	30	module15
2	4q31.3-q33	4q31.3-q33	0.0009694	0.01454	0.05809	0.02908	1	1	module15
3	11q24.2	11q24.2	0.001711	0.01711	0.06834	0.05132	2	63	module15
4	4q11-q12	4q11-q12	0.002903	0.02177	0.08698	0.08709	1	3	module15
5	1p34-p33	1p34-p33	0.003869	0.02321	0.09273	0.1161	1	4	module15
1	11q12.2	11q12.2	0.0006178	0.0173	0.06793	0.0173	2	39	module16
1	19q13.12	19q13.12	5.827e-09	8.741e-08	2.9e-07	8.741e-08	5	72	module17
2	19q13.43	19q13.43	1.524e-08	1.143e-07	3.794e-07	2.287e-07	5	87	module17
3	19q13.2	19q13.2	1.45e-05	7.25e-05	0.0002406	0.0002175	4	164	module17
4	5q12.3	5q12.3	0.0001208	0.0004532	0.001504	0.001813	2	18	module17
5	19q13.2-q13.32	19q13.2-q13.32	0.0009088	0.00249	0.008262	0.01363	1	1	module17
6	19q13.1	19q13.1	0.001149	0.00249	0.008262	0.01723	2	55	module17
7	19p13.2	19p13.2	0.001162	0.00249	0.008262	0.01743	3	229	module17
8	19q13.13	19q13.13	0.01354	0.02538	0.08422	0.203	1	15	module17
9	19q13.31	19q13.31	0.02601	0.04335	0.1438	0.3902	1	29	module17
1	2q37.1	2q37.1	0.00148	0.01092	0.04211	0.03848	2	67	module18
2	7p12	7p12	0.001694	0.01092	0.04211	0.04405	1	2	module18
3	1q31-q42	1q31-q42	0.001694	0.01092	0.04211	0.04405	1	2	module18
4	1q31-q41	1q31-q41	0.001694	0.01092	0.04211	0.04405	1	2	module18
5	12p13.31	12p13.31	0.002101	0.01092	0.04211	0.05462	2	80	module18
6	12q23	12q23	0.005074	0.02199	0.08475	0.1319	1	6	module18
7	10q25	10q25	0.009284	0.03409	0.1314	0.2414	1	11	module18
8	8q24.12	8q24.12	0.01096	0.03409	0.1314	0.285	1	13	module18
9	20p12	20p12	0.0118	0.03409	0.1314	0.3068	1	14	module18
10	8q23.1	8q23.1	0.01431	0.03721	0.1434	0.3721	1	17	module18
1	20q11.21-q11.23	20q11.21-q11.23	5.959e-07	1.073e-05	3.749e-05	1.073e-05	2	2	module19
2	20q11.22	20q11.22	3.302e-06	2.972e-05	0.0001039	5.943e-05	3	37	module19
3	20q11.21	20q11.21	6.855e-06	4.113e-05	0.0001437	0.0001234	3	47	module19
4	20q13.12	20q13.12	0.001025	0.004612	0.01612	0.01845	2	60	module19
5	20q13.33	20q13.33	0.001768	0.006363	0.02224	0.03182	2	79	module19
6	20q13.1-q13.2	20q13.1-q13.2	0.002359	0.007077	0.02473	0.04246	1	3	module19
7	20p13	20p13	0.002922	0.007515	0.02626	0.0526	2	102	module19
8	20q12-q13.1	20q12-q13.1	0.007843	0.01569	0.05482	0.1412	1	10	module19
9	7p15.1	7p15.1	0.007843	0.01569	0.05482	0.1412	1	10	module19
10	20q13	20q13	0.01174	0.02113	0.07387	0.2113	1	15	module19
1	12q24.31	12q24.31	4.574e-07	9.147e-06	3.291e-05	9.147e-06	4	80	module20
2	12q22	12q22	4.52e-06	4.52e-05	0.0001626	9.041e-05	3	41	module20
3	12q12	12q12	0.0006298	0.00315	0.01133	0.0126	2	47	module20
4	12q24.1-q24.3	12q24.1-q24.3	0.0007875	0.00315	0.01133	0.01575	1	1	module20
5	12p13.3-p13.1	12p13.3-p13.1	0.0007875	0.00315	0.01133	0.01575	1	1	module20
6	12q24.1-q24.2	12q24.1-q24.2	0.002359	0.007863	0.02829	0.04718	1	3	module20
7	12p11.1	12p11.1	0.004713	0.01346	0.04844	0.09425	1	6	module20
8	12p11	12p11	0.007061	0.01765	0.06351	0.1412	1	9	module20
9	12p11.22	12p11.22	0.009404	0.0209	0.07518	0.1881	1	12	module20
10	12q21.31	12q21.31	0.01407	0.02559	0.09206	0.2815	1	18	module20
1	17q25.3	17q25.3	1.259e-10	1.763e-09	5.733e-09	1.763e-09	6	102	module21
2	17q11.2	17q11.2	7.829e-05	0.000548	0.001782	0.001096	3	110	module21
3	17p13	17p13	0.0003409	0.001591	0.005172	0.004772	2	36	module21
4	17p13.3	17p13.3	0.002022	0.007076	0.02301	0.02831	2	88	module21
5	17p13.1	17p13.1	0.003596	0.01007	0.03274	0.05034	2	118	module21
6	17p11.2	17p11.2	0.00642	0.01498	0.04871	0.08988	2	159	module21
7	17q21.1	17q21.1	0.01503	0.03006	0.09774	0.2104	1	20	module21
8	17q23.3	17q23.3	0.02246	0.03931	0.1278	0.3145	1	30	module21
9	17q25	17q25	0.02911	0.04528	0.1472	0.4075	1	39	module21
1	16p12-p11.2	16p12-p11.2	0.002178	0.02088	0.07886	0.05226	1	3	module22
2	17q24-q25	17q24-q25	0.002903	0.02088	0.07886	0.06966	1	4	module22
3	11p12-p11	11p12-p11	0.003627	0.02088	0.07886	0.08705	1	5	module22
4	10q21-q22	10q21-q22	0.003627	0.02088	0.07886	0.08705	1	5	module22
5	Xp11.4-p11.2	Xp11.4-p11.2	0.004351	0.02088	0.07886	0.1044	1	6	module22
6	20q13.1	20q13.1	0.007241	0.02526	0.0954	0.1738	1	10	module22
7	Xq28	Xq28	0.007369	0.02526	0.0954	0.1769	2	178	module22
8	16p13.13	16p13.13	0.01443	0.0404	0.1525	0.3464	1	20	module22
9	1p36.1	1p36.1	0.01515	0.0404	0.1525	0.3636	1	21	module22
1	10p11.2	10p11.2	0.005074	0.03744	0.1365	0.1066	1	8	module23
2	4q31	4q31	0.006339	0.03744	0.1365	0.1331	1	10	module23
3	18q21.33	18q21.33	0.01012	0.03744	0.1365	0.2126	1	16	module23
4	10q21	10q21	0.01075	0.03744	0.1365	0.2258	1	17	module23
5	2q23.3	2q23.3	0.01201	0.03744	0.1365	0.2522	1	19	module23
6	2q31.2	2q31.2	0.01327	0.03744	0.1365	0.2786	1	21	module23
7	5p12	5p12	0.01515	0.03744	0.1365	0.3181	1	24	module23
8	5p13.3	5p13.3	0.01515	0.03744	0.1365	0.3181	1	24	module23
9	15q15.3	15q15.3	0.0164	0.03744	0.1365	0.3444	1	26	module23
10	10q25.3	10q25.3	0.01828	0.03744	0.1365	0.3838	1	29	module23
1	3p21.2-p21.1	3p21.2-p21.1	0.001029	0.01749	0.06016	0.01749	1	2	module24
2	5q22	5q22	0.00257	0.02137	0.0735	0.04369	1	5	module24
3	14q31	14q31	0.004622	0.02137	0.0735	0.07857	1	9	module24
4	20p11.2	20p11.2	0.005646	0.02137	0.0735	0.09598	1	11	module24
5	4q21.22	4q21.22	0.008713	0.02137	0.0735	0.1481	1	17	module24
6	2q31.2	2q31.2	0.01075	0.02137	0.0735	0.1828	1	21	module24
7	5q12.1	5q12.1	0.01228	0.02137	0.0735	0.2088	1	24	module24
8	5p13.3	5p13.3	0.01228	0.02137	0.0735	0.2088	1	24	module24
9	14q32.12	14q32.12	0.01482	0.02137	0.0735	0.2519	1	29	module24
10	7p15.3	7p15.3	0.01482	0.02137	0.0735	0.2519	1	29	module24
1	9q34.12	9q34.12	0.001452	0.02052	0.06936	0.02323	1	3	module25
2	11q22	11q22	0.005315	0.02052	0.06936	0.08504	1	11	module25
3	20q13.32	20q13.32	0.009644	0.02052	0.06936	0.1543	1	20	module25
4	13q32.3	13q32.3	0.01108	0.02052	0.06936	0.1773	1	23	module25
5	5q12.1	5q12.1	0.01156	0.02052	0.06936	0.185	1	24	module25
6	3q26.2	3q26.2	0.013	0.02052	0.06936	0.208	1	27	module25
7	14q32.12	14q32.12	0.01395	0.02052	0.06936	0.2233	1	29	module25
8	14q22.1	14q22.1	0.01443	0.02052	0.06936	0.2309	1	30	module25
9	7q32.1	7q32.1	0.01491	0.02052	0.06936	0.2386	1	31	module25
10	5q23.2	5q23.2	0.01539	0.02052	0.06936	0.2462	1	32	module25
1	7q22.3	7q22.3	4.709e-05	0.000651	0.00216	0.0007063	2	20	module26
2	7q31	7q31	8.68e-05	0.000651	0.00216	0.001302	2	27	module26
3	7q31-q32	7q31-q32	0.0005148	0.002574	0.008541	0.007722	1	1	module26
4	7q22-q31	7q22-q31	0.001543	0.005786	0.0192	0.02314	1	3	module26
5	7q31.3	7q31.3	0.007692	0.01923	0.06381	0.1154	1	15	module26
6	7p14.2	7p14.2	0.007692	0.01923	0.06381	0.1154	1	15	module26
7	7p22	7p22	0.01075	0.02112	0.07007	0.1613	1	21	module26
8	7p21.1	7p21.1	0.01126	0.02112	0.07007	0.1689	1	22	module26
9	7p21.3	7p21.3	0.01431	0.02159	0.07165	0.2147	1	28	module26
10	7p15.3	7p15.3	0.01482	0.02159	0.07165	0.2223	1	29	module26
1	1p36-p22	1p36-p22	0.0004845	0.008236	0.02833	0.008236	1	1	module27
2	Xp11	Xp11	0.005315	0.03442	0.1184	0.09035	1	11	module27
3	22q11	22q11	0.00676	0.03442	0.1184	0.1149	1	14	module27
4	9q34.13	9q34.13	0.01012	0.03442	0.1184	0.1721	1	21	module27
5	11q12	11q12	0.01012	0.03442	0.1184	0.1721	1	21	module27
6	22q12.1	22q12.1	0.01539	0.04085	0.1405	0.2616	1	32	module27
7	Xp11.21	Xp11.21	0.01682	0.04085	0.1405	0.2859	1	35	module27
8	19p13.12	19p13.12	0.02395	0.04564	0.157	0.4071	1	50	module27
9	22q11.23	22q11.23	0.02537	0.04564	0.157	0.4312	1	53	module27
10	22q12.2	22q12.2	0.02773	0.04564	0.157	0.4714	1	58	module27
1	19q13.11	19q13.11	1.609e-11	1.287e-10	3.498e-10	1.287e-10	5	45	module28
2	19q13.12	19q13.12	5.444e-06	2.178e-05	5.919e-05	4.356e-05	3	72	module28
3	19q13.2	19q13.2	0.002807	0.007486	0.02035	0.02246	2	164	module28
4	19p13.2	19p13.2	0.005384	0.01077	0.02926	0.04307	2	229	module28
5	19q13.13	19q13.13	0.007241	0.01159	0.03149	0.05793	1	15	module28
6	19q12	19q12	0.009644	0.01286	0.03495	0.07715	1	20	module28
7	19p13	19p13	0.01348	0.0154	0.04186	0.1078	1	28	module28
8	19q13.1	19q13.1	0.02631	0.02631	0.07151	0.2105	1	55	module28
1	2p13.1	2p13.1	4.492e-07	4.492e-06	1.316e-05	4.492e-06	3	34	module29
2	2p13	2p13	4.84e-05	0.000242	0.0007089	0.000484	2	23	module29
3	2p23.3	2p23.3	0.0004307	0.001436	0.004205	0.004307	2	68	module29
4	2q35	2q35	0.0005809	0.001452	0.004253	0.005809	2	79	module29
5	2q11.1-q11.2	2q11.1-q11.2	0.0009078	0.001816	0.005318	0.009078	1	2	module29
6	2q36	2q36	0.003627	0.006044	0.0177	0.03627	1	8	module29
7	2p13.2	2p13.2	0.005435	0.007765	0.02274	0.05435	1	12	module29
8	2q21.1	2q21.1	0.02602	0.03252	0.09525	0.2602	1	58	module29
9	2q37.1	2q37.1	0.03	0.03333	0.09762	0.3	1	67	module29
1	14q12	14q12	1.234e-06	1.234e-05	3.613e-05	1.234e-05	3	55	module30
2	14q24.3	14q24.3	0.0005991	0.002996	0.008774	0.005991	2	93	module30
3	14q13.1	14q13.1	0.003536	0.01179	0.03452	0.03536	1	9	module30
4	14q21.1	14q21.1	0.007451	0.01762	0.05162	0.07451	1	19	module30
5	14q22.3	14q22.3	0.01057	0.01762	0.05162	0.1057	1	27	module30
6	14q21.3	14q21.3	0.01057	0.01762	0.05162	0.1057	1	27	module30
7	14q24.1	14q24.1	0.01369	0.01955	0.05727	0.1369	1	35	module30
8	14q23.1	14q23.1	0.01834	0.02292	0.06714	0.1834	1	47	module30
9	14q32.31	14q32.31	0.02605	0.02894	0.08477	0.2605	1	67	module30
1	12q21.2	12q21.2	3.154e-05	0.0003785	0.001175	0.0003785	2	20	module31
2	12q24.31	12q24.31	0.000517	0.003102	0.009626	0.006204	2	80	module31
3	12q21.32	12q21.32	0.003385	0.01116	0.03465	0.04062	1	8	module31
4	12p11	12p11	0.003808	0.01116	0.03465	0.04569	1	9	module31
5	12q14	12q14	0.004652	0.01116	0.03465	0.05582	1	11	module31
6	12q24.23	12q24.23	0.007602	0.0152	0.04718	0.09122	1	18	module31
7	12q24.13	12q24.13	0.01054	0.01607	0.04987	0.1265	1	25	module31
8	12p12.1	12p12.1	0.01222	0.01607	0.04987	0.1466	1	29	module31
9	12q13.11	12q13.11	0.01348	0.01607	0.04987	0.1617	1	32	module31
10	12q23.1	12q23.1	0.0139	0.01607	0.04987	0.1667	1	33	module31
1	6p21.3-p21.2	6p21.3-p21.2	0.001573	0.01225	0.03896	0.02045	1	4	module32
2	1q42.11	1q42.11	0.003928	0.01225	0.03896	0.05107	1	10	module32
3	13q33.3	13q33.3	0.003928	0.01225	0.03896	0.05107	1	10	module32
4	13q22	13q22	0.00432	0.01225	0.03896	0.05616	1	11	module32
5	3p26.1	3p26.1	0.004712	0.01225	0.03896	0.06126	1	12	module32
6	13q12.2	13q12.2	0.006669	0.01311	0.0417	0.0867	1	17	module32
7	1q42.12	1q42.12	0.00706	0.01311	0.0417	0.09179	1	18	module32
8	5q12.1	5q12.1	0.009404	0.01358	0.0432	0.1222	1	24	module32
9	13q12	13q12	0.009404	0.01358	0.0432	0.1222	1	24	module32
10	5q23.2	5q23.2	0.01252	0.01617	0.05144	0.1628	1	32	module32
1	16p11.2	16p11.2	0.002112	0.01198	0.03616	0.02323	2	191	module33
2	12q23	12q23	0.002177	0.01198	0.03616	0.02395	1	6	module33
3	1p32.1	1p32.1	0.003627	0.0133	0.04016	0.03989	1	10	module33
4	9p13.1	9p13.1	0.008683	0.02388	0.07211	0.09552	1	24	module33
5	1p34.1	1p34.1	0.02051	0.03678	0.1111	0.2256	1	57	module33
6	3p21.3	3p21.3	0.02122	0.03678	0.1111	0.2335	1	59	module33
7	19q13.41	19q13.41	0.02797	0.03678	0.1111	0.3077	1	78	module33
8	19q13.3	19q13.3	0.02938	0.03678	0.1111	0.3232	1	82	module33
9	2q31.1	2q31.1	0.03009	0.03678	0.1111	0.331	1	84	module33
1	1p13-p11	1p13-p11	0.0003633	0.004357	0.01352	0.00436	1	1	module34
2	15q22.33	15q22.33	0.0007263	0.004357	0.01352	0.008715	1	2	module34
3	8q12-q13	8q12-q13	0.001089	0.004357	0.01352	0.01307	1	3	module34
4	1p36.1-p35	1p36.1-p35	0.003264	0.008704	0.02701	0.03917	1	9	module34
5	2q12.2	2q12.2	0.003627	0.008704	0.02701	0.04352	1	10	module34
6	8p11.2	8p11.2	0.005074	0.01015	0.03149	0.06089	1	14	module34
7	12q24.23	12q24.23	0.006519	0.01118	0.03468	0.07823	1	18	module34
8	7q22	7q22	0.01372	0.02058	0.06385	0.1646	1	38	module34
9	14q32	14q32	0.02122	0.0283	0.08781	0.2547	1	59	module34
10	1q21	1q21	0.03256	0.03907	0.1212	0.3907	1	91	module34
1	14q23-q24.1	14q23-q24.1	0.0003936	0.002558	0.008136	0.005117	1	1	module35
2	Xq25-q26.3	Xq25-q26.3	0.0003936	0.002558	0.008136	0.005117	1	1	module35
3	17q24.3	17q24.3	0.006669	0.0203	0.06456	0.0867	1	17	module35
4	14q32.13	14q32.13	0.006669	0.0203	0.06456	0.0867	1	17	module35
5	Xq21.1	Xq21.1	0.01291	0.0203	0.06456	0.1678	1	33	module35
6	Xq22.3	Xq22.3	0.01291	0.0203	0.06456	0.1678	1	33	module35
7	6p12.1	6p12.1	0.01291	0.0203	0.06456	0.1678	1	33	module35
8	1p36.12	1p36.12	0.01524	0.0203	0.06456	0.1981	1	39	module35
9	9q31.1	9q31.1	0.01602	0.0203	0.06456	0.2082	1	41	module35
10	4q13.3	4q13.3	0.0164	0.0203	0.06456	0.2132	1	42	module35
1	4q12	4q12	0.0002097	0.002362	0.007329	0.002517	2	55	module36
2	6q22.33-q24.1	6q22.33-q24.1	0.0003936	0.002362	0.007329	0.004723	1	1	module36
3	12p11.23	12p11.23	0.002751	0.011	0.03415	0.03301	1	7	module36
4	4p15.31	4p15.31	0.003928	0.01178	0.03657	0.04714	1	10	module36
5	4q27	4q27	0.008623	0.01936	0.06009	0.1035	1	22	module36
6	2q33	2q33	0.01135	0.01936	0.06009	0.1362	1	29	module36
7	6q15	6q15	0.01213	0.01936	0.06009	0.1456	1	31	module36
8	12q24.11	12q24.11	0.01291	0.01936	0.06009	0.1549	1	33	module36
9	10q22.2	10q22.2	0.01602	0.02001	0.06208	0.1922	1	41	module36
10	4q26	4q26	0.01718	0.02001	0.06208	0.2061	1	44	module36
1	1p13.2	1p13.2	7.153e-07	7.868e-06	2.376e-05	7.868e-06	3	46	module37
2	1p32.3-p31.3	1p32.3-p31.3	0.0007868	0.004327	0.01307	0.008655	1	2	module37
3	10p11.2	10p11.2	0.003144	0.01153	0.03481	0.03458	1	8	module37
4	1p31	1p31	0.008623	0.02042	0.06167	0.09486	1	22	module37
5	1p21	1p21	0.009404	0.02042	0.06167	0.1034	1	24	module37
6	1p13.1	1p13.1	0.01291	0.02042	0.06167	0.142	1	33	module37
7	1p35.3	1p35.3	0.0133	0.02042	0.06167	0.1463	1	34	module37
8	18q21.1	18q21.1	0.01485	0.02042	0.06167	0.1634	1	38	module37
9	18q11.2	18q11.2	0.01834	0.02187	0.06606	0.2017	1	47	module37
10	1p31.3	1p31.3	0.01989	0.02187	0.06606	0.2187	1	51	module37
1	19q13.1	19q13.1	0.0002097	0.001888	0.00534	0.001888	2	55	module38
2	19p13.1-p12	19p13.1-p12	0.0007868	0.003541	0.01002	0.007081	1	2	module38
3	19q13.2	19q13.2	0.001843	0.005528	0.01564	0.01658	2	164	module38
4	19p13.2	19p13.2	0.003548	0.006828	0.01932	0.03193	2	229	module38
5	19p13.3	19p13.3	0.003794	0.006828	0.01932	0.03414	2	237	module38
6	19q13	19q13	0.01213	0.0182	0.05148	0.1092	1	31	module38
7	19p13.12	19p13.12	0.0195	0.02507	0.07092	0.1755	1	50	module38
8	21q22.11	21q22.11	0.02413	0.02714	0.07678	0.2171	1	62	module38
9	19q13.3	19q13.3	0.03179	0.03179	0.08994	0.2861	1	82	module38
1	12p13.3-p13.1	12p13.3-p13.1	0.0003633	0.00218	0.006765	0.00436	1	1	module39
2	12q13.12-q13.13	12q13.12-q13.13	0.0003633	0.00218	0.006765	0.00436	1	1	module39
3	12q13.2-q13.3	12q13.2-q13.3	0.0007263	0.002905	0.009015	0.008715	1	2	module39
4	12q24.1-q24.2	12q24.1-q24.2	0.001089	0.003268	0.01014	0.01307	1	3	module39
5	12q23	12q23	0.002177	0.005226	0.01622	0.02613	1	6	module39
6	12p11	12p11	0.003264	0.006529	0.02026	0.03917	1	9	module39
7	12p13.3	12p13.3	0.01084	0.01734	0.05382	0.1301	1	30	module39
8	12p12.3	12p12.3	0.01156	0.01734	0.05382	0.1387	1	32	module39
9	12q12	12q12	0.01694	0.02259	0.07009	0.2033	1	47	module39
10	12q13.2	12q13.2	0.0198	0.02376	0.07372	0.2376	1	55	module39
1	17q21-q23	17q21-q23	0.000333	0.003663	0.01106	0.003663	1	1	module40
2	19q13.2-q13.3	19q13.2-q13.3	0.002328	0.01281	0.03867	0.02561	1	7	module40
3	17p13	17p13	0.01192	0.02957	0.0893	0.1311	1	36	module40
4	17q21.32	17q21.32	0.0162	0.02957	0.0893	0.1782	1	49	module40
5	5q32	5q32	0.01783	0.02957	0.0893	0.1962	1	54	module40
6	19q13.1	19q13.1	0.01816	0.02957	0.0893	0.1998	1	55	module40
7	1p34.1	1p34.1	0.01882	0.02957	0.0893	0.207	1	57	module40
8	1p13.3	1p13.3	0.02274	0.03126	0.09441	0.2501	1	69	module40
9	5q35.3	5q35.3	0.03118	0.03811	0.1151	0.343	1	95	module40
1	2q14-q32	2q14-q32	0.0003633	0.004358	0.01352	0.00436	1	1	module41
2	1q21-q25	1q21-q25	0.0007263	0.004358	0.01352	0.008715	1	2	module41
3	16q13-q21	16q13-q21	0.001452	0.005808	0.01802	0.01742	1	4	module41
4	12q23	12q23	0.002177	0.006532	0.02027	0.02613	1	6	module41
5	20p11.22	20p11.22	0.002902	0.006965	0.02161	0.03483	1	8	module41
6	20p12	20p12	0.005074	0.01015	0.03149	0.06089	1	14	module41
7	10q21.1	10q21.1	0.00688	0.0114	0.03538	0.08256	1	19	module41
8	11q13.5	11q13.5	0.007602	0.0114	0.03538	0.09122	1	21	module41
9	17q23.2	17q23.2	0.01192	0.0159	0.04933	0.1431	1	33	module41
10	12p13.2	12p13.2	0.01622	0.01947	0.06042	0.1947	1	45	module41
1	10q25-q26	10q25-q26	0.001452	0.007259	0.02253	0.01742	1	4	module42
2	6p21.3-p21.2	6p21.3-p21.2	0.001452	0.007259	0.02253	0.01742	1	4	module42
3	13q13	13q13	0.001815	0.007259	0.02253	0.02178	1	5	module42
4	10p11.2	10p11.2	0.002902	0.008707	0.02702	0.03483	1	8	module42
5	10q24.33	10q24.33	0.00435	0.01015	0.03149	0.0522	1	12	module42
6	10p15.3	10p15.3	0.005074	0.01015	0.03149	0.06089	1	14	module42
7	10q21	10q21	0.006158	0.01056	0.03276	0.07389	1	17	module42
8	10p12.1	10p12.1	0.01156	0.01734	0.05382	0.1387	1	32	module42
9	13q14.11	13q14.11	0.01408	0.01775	0.05508	0.1689	1	39	module42
10	10q22.2	10q22.2	0.01479	0.01775	0.05508	0.1775	1	41	module42
1	20q11.23	20q11.23	5.46e-05	0.0004914	0.00139	0.0004914	2	37	module43
2	20q11.22-q11.23	20q11.22-q11.23	0.0003027	0.001362	0.003852	0.002725	1	1	module43
3	20q11.23-q12	20q11.23-q12	0.0006052	0.001362	0.003852	0.005447	1	2	module43
4	20q11.22-q12	20q11.22-q12	0.0006052	0.001362	0.003852	0.005447	1	2	module43
5	20q13.31	20q13.31	0.004833	0.008699	0.02461	0.04349	1	16	module43
6	20q13.13	20q13.13	0.009644	0.01433	0.04053	0.0868	1	32	module43
7	20q11.22	20q11.22	0.01114	0.01433	0.04053	0.1003	1	37	module43
8	20q13.33	20q13.33	0.02366	0.02662	0.07529	0.2129	1	79	module43
9	20p13	20p13	0.03045	0.03045	0.08614	0.2741	1	102	module43
1	11q13.1-q13.3	11q13.1-q13.3	0.0006658	0.007323	0.02212	0.007323	1	2	module44
2	Xp11.23-p11.22	Xp11.23-p11.22	0.002328	0.01281	0.03867	0.02561	1	7	module44
3	15q15	15q15	0.003989	0.01462	0.04416	0.04387	1	12	module44
4	16q22	16q22	0.005646	0.01553	0.04689	0.06211	1	17	module44
5	1p36.32	1p36.32	0.007632	0.01679	0.0507	0.08395	1	23	module44
6	1p36.22	1p36.22	0.01225	0.01899	0.05735	0.1348	1	37	module44
7	11q12.3	11q12.3	0.01258	0.01899	0.05735	0.1384	1	38	module44
8	11q13.2	11q13.2	0.01554	0.01899	0.05735	0.1709	1	47	module44
9	9q32	9q32	0.01554	0.01899	0.05735	0.1709	1	47	module44
10	14q12	14q12	0.01816	0.01998	0.06033	0.1998	1	55	module44
1	16q13-q21	16q13-q21	0.001331	0.00795	0.02249	0.01198	1	4	module45
2	16p11.2	16p11.2	0.001767	0.00795	0.02249	0.0159	2	191	module45
3	16p13.3	16p13.3	0.002882	0.008646	0.02446	0.02594	2	245	module45
4	9q34.13	9q34.13	0.00697	0.01568	0.04437	0.06273	1	21	module45
5	9q21.11	9q21.11	0.009944	0.01788	0.05059	0.0895	1	30	module45
6	17p13	17p13	0.01192	0.01788	0.05059	0.1073	1	36	module45
7	9p13.3	9p13.3	0.02469	0.03034	0.08583	0.2222	1	75	module45
8	17q21.31	17q21.31	0.02697	0.03034	0.08583	0.2427	1	82	module45
9	16q22.1	16q22.1	0.03602	0.03602	0.1019	0.3242	1	110	module45
1	1q31-q41	1q31-q41	0.0006052	0.003026	0.008864	0.006052	1	2	module46
2	1q31-q42	1q31-q42	0.0006052	0.003026	0.008864	0.006052	1	2	module46
3	11q22-q23	11q22-q23	0.001815	0.006049	0.01772	0.01815	1	6	module46
4	2q31	2q31	0.003928	0.00982	0.02876	0.03928	1	13	module46
5	1q24.3	1q24.3	0.006038	0.01208	0.03537	0.06038	1	20	module46
6	7q32.1	7q32.1	0.009344	0.01378	0.04035	0.09344	1	31	module46
7	1p34	1p34	0.009644	0.01378	0.04035	0.09644	1	32	module46
8	1q32	1q32	0.01473	0.01637	0.04795	0.1473	1	49	module46
9	15q14	15q14	0.01473	0.01637	0.04795	0.1473	1	49	module46
10	17q21	17q21	0.01891	0.01891	0.05538	0.1891	1	63	module46
1	10p15.2	10p15.2	0.0003027	0.003027	0.008867	0.003027	1	1	module47
2	6q24	6q24	0.002419	0.0121	0.03543	0.02419	1	8	module47
3	16p12	16p12	0.00423	0.0141	0.0413	0.0423	1	14	module47
4	2p25.1	2p25.1	0.007542	0.01549	0.04537	0.07542	1	25	module47
5	16q12.2	16q12.2	0.008143	0.01549	0.04537	0.08143	1	27	module47
6	15q24.2	15q24.2	0.009644	0.01549	0.04537	0.09644	1	32	module47
7	4q35.1	4q35.1	0.01084	0.01549	0.04537	0.1084	1	36	module47
8	16q21	16q21	0.01354	0.01692	0.04957	0.1354	1	45	module47
9	6q21	6q21	0.02868	0.03045	0.08919	0.2868	1	96	module47
10	20p13	20p13	0.03045	0.03045	0.08919	0.3045	1	102	module47
1	5p13.3	5p13.3	0.007241	0.01444	0.04228	0.07241	1	24	module48
2	5q33.1	5q33.1	0.007843	0.01444	0.04228	0.07843	1	26	module48
3	1q25.2	1q25.2	0.009344	0.01444	0.04228	0.09344	1	31	module48
4	3p25.1	3p25.1	0.01054	0.01444	0.04228	0.1054	1	35	module48
5	2p13.3	2p13.3	0.01084	0.01444	0.04228	0.1084	1	36	module48
6	5q31.3	5q31.3	0.01084	0.01444	0.04228	0.1084	1	36	module48
7	5q14.1	5q14.1	0.01174	0.01444	0.04228	0.1174	1	39	module48
8	3p22.1	3p22.1	0.01204	0.01444	0.04228	0.1204	1	40	module48
9	1p13.2	1p13.2	0.01384	0.01444	0.04228	0.1384	1	46	module48
10	1p36	1p36	0.01444	0.01444	0.04228	0.1444	1	48	module48
1	3p21.31	3p21.31	3.179e-06	2.225e-05	5.77e-05	2.225e-05	3	100	module49
2	3p21.1	3p21.1	7.053e-05	0.0002469	0.0006401	0.0004937	2	42	module49
3	3p21.2	3p21.2	0.005737	0.0116	0.03008	0.04016	1	19	module49
4	3p14.3	3p14.3	0.009044	0.0116	0.03008	0.06331	1	30	module49
5	3p22.3	3p22.3	0.009344	0.0116	0.03008	0.06541	1	31	module49
6	3p21	3p21	0.009944	0.0116	0.03008	0.06961	1	33	module49
7	3q22.1	3q22.1	0.01264	0.01264	0.03278	0.08849	1	42	module49
1	9q34.12	9q34.12	0.000817	0.004901	0.01387	0.007353	1	3	module50
2	7p14-p13	7p14-p13	0.001089	0.004901	0.01387	0.009803	1	4	module50
3	7q31.3	7q31.3	0.004079	0.009178	0.02596	0.03671	1	15	module50
4	7p14.2	7p14.2	0.004079	0.009178	0.02596	0.03671	1	15	module50
5	1q25	1q25	0.007061	0.01271	0.03596	0.06355	1	26	module50
6	1q43	1q43	0.01381	0.02071	0.0586	0.1243	1	51	module50
7	21q22.11	21q22.11	0.01676	0.02155	0.06098	0.1509	1	62	module50
8	1p31.1	1p31.1	0.01918	0.02157	0.06103	0.1726	1	71	module50
9	7q22.1	7q22.1	0.03037	0.03037	0.08591	0.2733	1	113	module50
