# Supplementary material for: Identify potential driver genes for PAX-FOXO1 fusion-negative rhabdomyosarcoma through frequent gene co-expression network mining
Source: Front Oncol. 2023 Jan 30;13:1080989. doi: 10.3389/fonc.2023.1080989 (PMC9924292; doi:10.3389/fonc.2023.1080989)
Supplement: Supplementary Table 4 — Cytoband enrichment for Module 2 DEGs between FN-RMS and normal tissue. [file Table_4.xlsx]

## Sheet: GSE28511
ID	Name	Source	pValue	FDR B&H	FDR B&Y	Bonferroni	Genes from Input	Genes in Annotation
8q24.3	8q24.3		4.095e-11	4.095e-09	2.124e-08	4.095e-09	10	127
8q24.11	8q24.11		0.0003619	0.01298	0.06736	0.03619	2	8
8p21.3	8p21.3		0.0003895	0.01298	0.06736	0.03895	3	39
8p12	8p12		0.0007648	0.01912	0.09918	0.07648	3	49
8p11.23	8p11.23		0.0009961	0.01992	0.1033	0.09961	2	13
11q13.1	11q13.1		0.001896	0.0316	0.1639	0.1896	3	67
8p21	8p21		0.002386	0.03409	0.1768	0.2386	2	20
8q21.1-q21.2	8q21.1-q21.2		0.003648	0.03648	0.1893	0.3648	1	1
2p23.3-p23.2	2p23.3-p23.2		0.003648	0.03648	0.1893	0.3648	1	1
8q24.1-q24.2	8q24.1-q24.2		0.003648	0.03648	0.1893	0.3648	1	1
4q25-q27	4q25-q27		0.007257	0.04838	0.251	0.7257	1	2
5q23-q31	5q23-q31		0.007257	0.04838	0.251	0.7257	1	2
6p23-p22.3	6p23-p22.3		0.007257	0.04838	0.251	0.7257	1	2
12q24.2-q24.3	12q24.2-q24.3		0.007257	0.04838	0.251	0.7257	1	2
8q22-q23	8q22-q23		0.007257	0.04838	0.251	0.7257	1	2

## Sheet: GSE108022
ID	Name	Source	pValue	FDR B&H	FDR B&Y	Bonferroni	Genes from Input	Genes in Annotation
8q24.3	8q24.3		3.727e-15	7.305e-13	4.279e-12	7.305e-13	16	127
8p21.3	8p21.3		1.854e-08	1.817e-06	1.064e-05	3.634e-06	7	39
8q22.1	8q22.1		2.219e-05	0.001205	0.007061	0.00435	5	44
8q24.11	8q24.11		2.46e-05	0.001205	0.007061	0.004821	3	8
8p11.2	8p11.2		0.0001545	0.005582	0.0327	0.03028	3	14
11q13.1	11q13.1		0.0001709	0.005582	0.0327	0.03349	5	67
8p12	8p12		0.0005555	0.01555	0.09111	0.1089	4	49
8q11	8q11		0.0008689	0.02129	0.1247	0.1703	2	6
8q21.11	8q21.11		0.001424	0.03101	0.1817	0.2791	3	29
