# Supplementary material for: Identify potential driver genes for PAX-FOXO1 fusion-negative rhabdomyosarcoma through frequent gene co-expression network mining
Source: Front Oncol. 2023 Jan 30;13:1080989. doi: 10.3389/fonc.2023.1080989 (PMC9924292; doi:10.3389/fonc.2023.1080989)
Supplement: Supplementary Table 5 — The molecular patterns of the five fusion status associated modules in St. Jude dataset. xlsx. [file Table_5.xlsx]

## Sheet: CNV patterns in St. Jude
Module Name	The number of differential copy numbers inside module	The rate of differential copy numbers inside module	Module size	Fisher.test.pvalue
Module 2	229	0.454365	504	1.24e-50
Module 18	7	0.233333	30	0.247503
Module 34	3	0.230769	13	0.391689
Module 41	1	0.0833333	12	0.895938
Module 46	2	0.181818	11	0.587405

## Sheet: Gene expre patterns in St. Jude
Module Name	The number of differential expression genes inside module	The rate of differential expression genes inside module	Module size	Fisher.test.pvalue
Module 2	138	0.27381	504	2.56e-66
Module 18	5	0.166667	30	0.0131986
Module 34	9	0.692308	13	7.81934e-10
Module 41	7	0.583333	12	3.67315e-07
Module 46	1	0.0909091	11	0.417763
