# Supplementary material for: Identify potential driver genes for PAX-FOXO1 fusion-negative rhabdomyosarcoma through frequent gene co-expression network mining
Source: Front Oncol. 2023 Jan 30;13:1080989. doi: 10.3389/fonc.2023.1080989 (PMC9924292; doi:10.3389/fonc.2023.1080989)
Supplement: Supplementary Table 6 — Chromosome location of St. Jude Module 2 genes with changes in both CNV level and mRNA level. xlsx. [file Table_6.xlsx]

## Sheet: Sheet1
Chromosome	Cytoband	Genes Number	Gene Name
2	2q12.2	1	UXS1
2	2q24.3	1	CSRNP3
2	2q33	1	FZD7
7	7p12	1	EGFR
7	7p22.1	1	KDELR2
8	8q12.1	4	BPNT2、ASPH、RAB2A、FAM110B
8	8p21.3	4	BMP1、SORBS3、PSD3、ENTPD4
8	8p11.2	3	PLPBP、ASH2L、CHRNB3
8	8p21	2	BNIP3L、LEPROTL1
8	8q13.3	2	NCOA2、TRAM1
8	8q21.11	2	ZFHX4、CRISPLD1
8	8q21.1-q21.2	1	MRPS28
8	8q24.1-q24.2	1	ASAP1
8	8q24.13	2	DERL1、FAM91A1
8	8q22.1	2	LAPTM4B、DPY19L4
8	8p12	2	PPP2CB、EIF4EBP1
8	8q12	1	PLAG1
8	8q11	1	RB1CC1
8	8q24.1	1	SQLE
8	8q24.11	1	EXT1
8	8q24.3	2	VPS28、C8orf33
8	8q24.12	1	TRPS1
8	8p11.22	1	ADAM9
8	8p23	1	DLGAP2
8	8q12.3	1	YTHDF3
8	8q23.1	1	YWHAZ
8	8p11.21	1	CHRNA6
8	8q13.1	1	COPS5
8	8q22.2	1	ANKRD46
8	8q24	1	RAD21
8	8q21.3	1	DECR1
8	8q22.3	1	ZNF706
8	8p22	1	DLC1
11	11q24	2	KIRREL3、KCNJ5
11	11q25	2	B3GAT1、 BARX2
11	11p15.2	1	COPB1
11	11q22.3	1	POGLUT3
11	11p15.1	1	NELL1
11	11q23.3	1	OAF
11	11q13	1	NRXN2
11	11p15.5	1	BRSK2
11	11p15.4	1	CCKBR
